# Supplementary material for: Identifying causal models between genetically regulated methylation patterns and gene expression in healthy colon tissue
Source: Clin Epigenetics. 2021 Aug 21;13:162. doi: 10.1186/s13148-021-01148-9 (PMC8380335; doi:10.1186/s13148-021-01148-9)
Supplement: Supplementary file 2 — Additional file 2: Data 1. List of independent mQTLs. [file 13148_2021_1148_MOESM2_ESM.xlsx]

## Sheet: independent mQTLs
SNP	CpG	chrom	posSNP	posCpG	beta	t.stat	p.value	FDR	R2	distmQTLs
rs4372192	cg25742326	1	876499	901449	-82.266	-7.33913	2.26177e-11	6.00001e-08	0.292951	-24950
rs6677020	cg08853797	1	920648	943431	90.5675	10.8793	6.96654e-20	5.23029e-16	0.476565	-22783
rs4970401	cg15500259	1	1001177	1002068	-62.8312	-7.33986	2.25321e-11	5.97925e-08	0.292992	-891
chr1:1039373:I	cg20961824	1	1039373	1046086	112.219	11.0056	3.40013e-20	2.62658e-16	0.482328	-6713
rs3753347	cg07963816	1	1143451	1169972	-194.804	-12.507	6.87652e-24	8.15631e-20	0.546127	-26521
rs12731385	cg21118819	1	1294287	1287259	103.393	16.237	8.84542e-33	2.34859e-28	0.669748	7028
rs9660106	cg23982607	1	1797947	1823379	-75.9527	-22.7503	1.25508e-46	1.26947e-41	0.799251	-25432
rs9662595	cg17747265	1	1833878	1875780	-66.4892	-15.8511	6.89206e-32	1.64495e-27	0.659023	-41902
rs3795290	cg13111532	1	1886859	1886543	-84.9282	-13.2877	8.57269e-26	1.20363e-21	0.575945	316
rs151089576	cg19923417	1	2092915	2002516	-110.051	-9.33398	4.30579e-16	2.11303e-12	0.401262	90399
rs10910029	cg12639453	1	2035379	2035780	-70.0778	-13.4363	3.73854e-26	5.38555e-22	0.581368	-401
rs10797427	cg12639453	1	2060732	2035780	-65.1588	-14.0305	1.37819e-27	2.38197e-23	0.602272	24952
rs262644	cg24578937	1	2099082	2090814	62.84	14.4048	1.75158e-28	3.23814e-24	0.614812	8268
rs78265569	cg12526693	1	2146165	2145258	-147.916	-8.38381	8.31801e-14	3.09617e-10	0.350935	907
rs12047069	cg21194808	1	2205548	2205498	41.1713	11.3916	3.80019e-21	3.24275e-17	0.499554	50
rs77880816	cg10521034	1	2273572	2273958	-104.202	-8.53608	3.60913e-14	1.40734e-10	0.359179	-386
rs12724614	cg15392919	1	2315414	2315397	-25.4616	-8.24272	1.79663e-13	6.43467e-10	0.343244	17
rs55780582	cg11214544	1	2400534	2391121	-97.8363	-12.2491	2.94841e-23	3.28887e-19	0.535781	9413
rs4648639	cg03847348	1	2416357	2413705	-58.3346	-8.17115	2.65164e-13	9.30089e-10	0.339323	2652
rs4648450	cg17455297	1	2723214	2723217	-47.0095	-8.40279	7.49749e-14	2.80483e-10	0.351966	-3
rs6696129	cg16298867	1	2832768	2833643	-110.262	-16.8656	3.23912e-34	9.43525e-30	0.686329	-875
rs10752731	cg21402748	1	2844401	2838849	69.792	13.1824	1.54518e-25	2.10811e-21	0.572053	5552
rs1456468	cg15831346	1	2873485	2876723	-49.5114	-11.3738	4.20364e-21	3.57512e-17	0.498773	-3238
rs79856639	cg03976712	1	2954366	2946727	45.8333	7.34311	2.21504e-11	5.88317e-08	0.293176	7639
rs1627080	cg22674798	1	3081309	3096360	61.9849	14.9596	8.43139e-30	1.74416e-25	0.632551	-15051
rs59227786	cg00106196	1	3172763	3172684	-73.4425	-9.03911	2.23285e-15	1.00555e-11	0.38594	79
rs905135	cg04605504	1	3199484	3199411	-60.2343	-8.92245	4.27047e-15	1.85609e-11	0.379801	73
rs4648468	cg00152878	1	3210950	3209519	79.9231	8.01642	6.13157e-13	2.04486e-09	0.330804	1431
rs2821068	cg00994251	1	3445353	3439691	43.7069	10.5204	5.34007e-19	3.69417e-15	0.45986	5662
rs2794352	cg14421582	1	3481969	3481668	88.5091	14.1936	5.60069e-28	9.91411e-24	0.607794	301
chr1:3546264:D	cg05936300	1	3546264	3574704	44.4159	7.53733	7.95806e-12	2.25087e-08	0.304111	-28440
rs1885870	cg11585071	1	3605587	3615457	-31.8671	-9.77821	3.55107e-17	1.96311e-13	0.423793	-9870
rs7527973	cg13057898	1	3704041	3703894	63.8487	8.95141	3.63617e-15	1.59174e-11	0.381328	147
rs7543006	cg24196422	1	3714033	3716982	73.0758	13.7445	6.72446e-27	1.02498e-22	0.592364	-2949
chr1:3816910:I	cg01020987	1	3816910	3816166	70.0836	16.1997	1.078e-32	2.84206e-28	0.66873	744
rs75567443	cg03426423	1	4079588	4079195	-54.2691	-7.85809	1.43854e-12	4.55792e-09	0.322032	393
rs7528368	cg16906964	1	4659248	4660171	-73.3538	-12.9578	5.44175e-25	7.02474e-21	0.563619	-923
rs12122754	cg07807395	1	4698559	4698416	73.8276	7.49491	9.96024e-12	2.78078e-08	0.301727	143
rs7535194	cg26840333	1	4709054	4711419	-48.6808	-8.8772	5.48892e-15	2.36528e-11	0.377409	-2365
chr1:4856478:D	cg20995977	1	4856478	4856996	85.1055	8.68576	1.58279e-14	6.43074e-11	0.367219	-518
rs1414379	cg24005842	1	5774674	5777831	-92.8346	-12.9654	5.21455e-25	6.74115e-21	0.563907	-3157
rs1414380	cg24005842	1	5774876	5777831	-92.8346	-12.9654	5.21455e-25	6.74115e-21	0.563907	-2955
rs1624858	cg07599881	1	5904718	5907508	59.7269	9.98994	1.07544e-17	6.32485e-14	0.434288	-2790
rs1765722	cg07599881	1	5904774	5907508	59.7269	9.98994	1.07544e-17	6.32485e-14	0.434288	-2734
rs3747992	cg14654471	1	5937168	5937169	-94.3619	-13.9657	1.97331e-27	3.36834e-23	0.600049	-1
rs35603680	cg09275986	1	6058729	6035793	-63.8906	-13.3207	7.13112e-26	1.00627e-21	0.577154	22936
rs11121053	cg11740026	1	6083563	6093770	-35.6067	-8.1092	3.71123e-13	1.27772e-09	0.335919	-10207
rs12562377	cg13839957	1	6198009	6165483	106.182	10.8318	9.12316e-20	6.78976e-16	0.474382	32526
rs1064721	cg03716999	1	6281377	6265802	79.9786	10.9407	4.91762e-20	3.75103e-16	0.479371	15575
rs3747974	cg14089881	1	6285458	6296630	173.212	10.5102	5.65786e-19	3.90648e-15	0.459379	-11172
rs4908541	cg11723698	1	6291810	6325058	-197.605	-11.0115	3.28868e-20	2.54333e-16	0.482594	-33248
rs188591855	cg02328793	1	6424885	6446234	-130.106	-9.11058	1.49971e-15	6.92022e-12	0.389679	-21349
rs3007420	cg02064442	1	6529823	6526319	-170.668	-12.4573	9.09858e-24	1.06511e-19	0.544155	3504
chr1:6842978:I	cg24628816	1	6842978	6849430	-140.098	-9.24082	7.25009e-16	3.46063e-12	0.396451	-6452
rs6680259	cg20409752	1	7122308	7122726	-360.168	-48.9736	2.53318e-84	6.49342e-78	0.948584	-418
rs6689977	cg05129050	1	7179058	7178026	43.5854	8.5509	3.32679e-14	1.30376e-10	0.359978	1032
chr1:7290504:D	cg07173049	1	7290504	7289937	42.0435	9.74975	4.16877e-17	2.28893e-13	0.42237	567
rs1725235	cg00911446	1	7520129	7520079	-29.6415	-7.55702	7.16991e-12	2.04159e-08	0.305216	50
rs3124803	cg25763306	1	7755806	7741216	-34.5444	-8.30969	1.24713e-13	4.54519e-10	0.346901	14590
rs68024107	cg10500283	1	7914066	7913081	-67.3881	-14.6172	5.46175e-29	1.08892e-24	0.621723	985
rs12756257	cg20416874	1	8616933	8611966	-132.078	-20.9872	4.16732e-43	3.37133e-38	0.772114	4967
rs11121307	cg24027679	1	9102569	9086621	111.254	15.6247	2.31687e-31	5.25838e-27	0.652529	15948
rs11121349	cg22601917	1	9295794	9294274	66.3305	10.7617	1.35805e-19	9.94939e-16	0.471146	1520
rs6688233	cg25755851	1	9335745	9335794	84.0575	11.0776	2.25929e-20	1.77416e-16	0.485584	-49
rs10779727	cg07232095	1	9677853	9664890	60.2074	8.9712	3.25753e-15	1.4346e-11	0.382371	12963
rs11806839	cg26573321	1	9711760	9711663	22.377	8.70832	1.39743e-14	5.71359e-11	0.368426	97
rs12564733	cg07805542	1	9779288	9779309	119.603	7.31066	2.62582e-11	6.91118e-08	0.291343	-21
rs1281003	cg17944737	1	10995479	10995014	-97.5256	-14.5019	1.02783e-28	2.00639e-24	0.617989	465
rs34365965	cg02454025	1	11034442	11042201	111.27	18.854	1.2743e-38	5.878e-34	0.73222	-7759
rs2072994	cg15070709	1	11579470	11579475	-63.2148	-10.0195	9.09966e-18	5.40947e-14	0.435741	-5
rs7555966	cg07501748	1	11664772	11661969	45.123	7.3032	2.73034e-11	7.16966e-08	0.290922	2803
rs761081	cg07501748	1	11664197	11661969	45.123	7.3032	2.73034e-11	7.16966e-08	0.290922	2228
rs761082	cg07501748	1	11664013	11661969	45.123	7.3032	2.73034e-11	7.16966e-08	0.290922	2044
rs528704	cg24844545	1	11899636	11908347	-85.3039	-14.1709	6.34916e-28	1.11978e-23	0.60703	-8711
rs528705	cg24844545	1	11899635	11908347	-85.3039	-14.1709	6.34916e-28	1.11978e-23	0.60703	-8712
rs1474868	cg13216073	1	12044164	12042593	105.891	21.0799	2.69492e-43	2.18807e-38	0.773661	1571
rs2236055	cg13216073	1	12042261	12042593	105.891	21.0799	2.69492e-43	2.18807e-38	0.773661	-332
rs4845891	cg13216073	1	12042506	12042593	105.891	21.0799	2.69492e-43	2.18807e-38	0.773661	-87
rs1977151	cg15770654	1	12095076	12078821	-36.5784	-8.63432	2.10194e-14	8.4229e-11	0.364463	16255
rs501525	cg14712983	1	12180805	12184541	54.5898	9.79593	3.21369e-17	1.78165e-13	0.424677	-3736
chr1:12218620:D	cg21393163	1	12218620	12217629	-46.969	-7.51697	8.86382e-12	2.48885e-08	0.302967	991
rs11121928	cg00291366	1	12615888	12616550	50.0036	7.46097	1.1915e-11	3.2974e-08	0.299818	-662
rs56758486	cg22386492	1	15058578	15058641	108.335	9.50574	1.64405e-16	8.48333e-13	0.410054	-63
chr1:15480026:I	cg02772951	1	15480026	15478280	71.4387	11.5246	1.78584e-21	1.5762e-17	0.50536	1746
rs742675	cg02772951	1	15480048	15478280	71.4387	11.5246	1.78584e-21	1.5762e-17	0.50536	1768
rs6673615	cg10107292	1	15487909	15504438	74.6879	9.03167	2.32728e-15	1.04639e-11	0.385549	-16529
rs6675205	cg09249173	1	15515780	15522850	-71.9409	-10.8079	1.04483e-19	7.73491e-16	0.473281	-7070
rs4661619	cg03585734	1	15601095	15598865	-39.6272	-9.14884	1.21156e-15	5.63377e-12	0.391674	2230
rs2496342	cg00970752	1	15702297	15711443	-51.2656	-10.4368	8.57581e-19	5.7893e-15	0.455902	-9146
chr1:15822678:D	cg05660106	1	15822678	15850417	98.2031	14.5862	6.47443e-29	1.28369e-24	0.620722	-27739
rs7540404	cg05821634	1	16187760	16164109	143.013	13.4239	4.00661e-26	5.76338e-22	0.580918	23651
chr1:16269477:I	cg18866587	1	16269477	16375046	63.998	7.6246	5.00881e-12	1.46836e-08	0.309005	-105569
rs2132852	cg20430773	1	16517465	16534157	52.1111	7.2584	3.4511e-11	8.91731e-08	0.28839	-16692
rs11578807	cg07781491	1	16553833	16554892	-50.4199	-9.96663	1.22674e-17	7.13658e-14	0.433141	-1059
chr1:17533172:I	cg00954039	1	17533172	17539133	-140.315	-15.4732	5.23187e-31	1.16676e-26	0.648097	-5961
chr1:17637119:I	cg08277548	1	17637119	17600880	-74.0524	-8.66449	1.7798e-14	7.18434e-11	0.366081	36239
rs4920609	cg06769739	1	17794205	17802692	45.1094	7.38565	1.77169e-11	4.77102e-08	0.295575	-8487
rs1869807	cg27114640	1	18437818	18437320	35.99	7.85468	1.46507e-12	4.63625e-09	0.321843	498
rs72940712	cg08937639	1	18704829	18704828	-277.128	-20.6658	1.9038e-42	1.46865e-37	0.766639	1
rs71512941	cg05040210	1	18804922	18807594	-92.949	-12.8228	1.16176e-24	1.46247e-20	0.558459	-2672
rs2745314	cg18795169	1	18902851	18902165	-142.385	-25.0469	5.67902e-51	1.01495e-45	0.828348	686
chr1:19111072:D	cg26220594	1	19111072	19110978	-196.192	-17.3743	2.30735e-35	7.52761e-31	0.698981	94
rs28548204	cg14656657	1	19286744	19286720	-28.0692	-8.13497	3.22727e-13	1.11935e-09	0.337335	24
rs34441374	cg22333259	1	19392689	19394757	56.154	8.83377	6.98289e-15	2.97054e-11	0.375106	-2068
rs72651417	cg15603964	1	19553042	19410738	-57.6844	-10.5287	5.09364e-19	3.53296e-15	0.460254	142304
rs1557133	cg07162162	1	19582563	19601026	-76.6754	-8.90738	4.64288e-15	2.01308e-11	0.379005	-18463
rs12121472	cg15603964	1	19584578	19410738	-50.8142	-7.57482	6.52427e-12	1.87333e-08	0.306215	173840
rs61764888	cg15603964	1	19582750	19410738	-50.8142	-7.57482	6.52427e-12	1.87333e-08	0.306215	172012
rs4912058	cg07162162	1	19586967	19601026	-76.5339	-8.91434	4.46703e-15	1.9389e-11	0.379373	-14059
rs61764913	cg15603964	1	19588503	19410738	-55.0429	-8.25254	1.70305e-13	6.12322e-10	0.343781	177765
rs761304	cg07162162	1	19588562	19601026	-76.3336	-8.96084	3.45059e-15	1.51346e-11	0.381825	-12464
rs61764914	cg15603964	1	19588997	19410738	-55.1632	-8.4901	4.64587e-14	1.78868e-10	0.356696	178259
rs12061906	cg07162162	1	19598126	19601026	-87.5418	-9.07301	1.84887e-15	8.40897e-12	0.387715	-2900
rs58772762	cg15603964	1	19601875	19410738	-55.4153	-8.39983	7.61985e-14	2.84906e-10	0.351806	191137
rs4912064	cg07162162	1	19602979	19601026	-87.2605	-9.0431	2.18388e-15	9.84483e-12	0.386149	1953
rs12122673	cg15603964	1	19607033	19410738	-56.6264	-8.36304	9.31816e-14	3.45084e-10	0.349807	196295
rs1738026	cg07162162	1	19608769	19601026	-86.2302	-8.63374	2.10867e-14	8.44874e-11	0.364432	7743
rs17400406	cg03517918	1	19827823	19946398	-123.95	-7.7415	2.68614e-12	8.19259e-09	0.31554	-118575
rs6684942	cg10741760	1	19999001	19992024	-44.1276	-7.99715	6.80406e-13	2.25093e-09	0.329739	6977
rs4529682	cg00750606	1	20896862	20899121	70.818	13.1863	1.51219e-25	2.06624e-21	0.572196	-2259
rs6704070	cg24502330	1	20910770	20914028	-34.0215	-7.66118	4.12279e-12	1.22329e-08	0.311053	-3258
rs476582	cg04087271	1	20894450	20915334	-56.6529	-8.76355	1.02992e-14	4.27785e-11	0.371373	-20884
rs477679	cg04087271	1	20894618	20915334	-56.6529	-8.76355	1.02992e-14	4.27785e-11	0.371373	-20716
rs530104	cg04087271	1	20895721	20915334	-56.6529	-8.76355	1.02992e-14	4.27785e-11	0.371373	-19613
rs541244	cg04087271	1	20889380	20915334	-56.6529	-8.76355	1.02992e-14	4.27785e-11	0.371373	-25954
rs657624	cg04087271	1	20888348	20915334	-56.6529	-8.76355	1.02992e-14	4.27785e-11	0.371373	-26986
rs1253904	cg20619374	1	20913519	20916179	39.6066	7.98063	7.43847e-13	2.45046e-09	0.328826	-2660
rs875015	cg03432774	1	21033639	21033761	62.1375	12.005	1.17278e-22	1.23163e-18	0.525756	-122
rs6426713	cg17800788	1	21803177	21766015	50.5197	10.2807	2.07683e-18	1.32722e-14	0.448435	37162
rs7547128	cg03213775	1	21866564	21866491	-71.6497	-10.2739	2.15852e-18	1.37707e-14	0.448107	73
rs829371	cg24852446	1	21934667	21934726	56.1407	7.43077	1.3972e-11	3.82057e-08	0.298118	-59
rs12407706	cg18861547	1	22193202	22196887	72.2001	11.0987	2.00452e-20	1.5838e-16	0.486534	-3685
chr1:22594126:I	cg13048466	1	22594126	22591361	-47.0451	-8.53478	3.63505e-14	1.41683e-10	0.359109	2765
chr1:22905369:I	cg26811927	1	22905369	22904862	-154.865	-9.6415	7.66672e-17	4.11313e-13	0.416932	507
rs72651399	cg10088685	1	22984317	22978660	-56.2341	-8.35363	9.81041e-14	3.62342e-10	0.349294	5657
rs2817902	cg14787964	1	23108864	23108861	-62.0732	-11.9572	1.53725e-22	1.59609e-18	0.523766	3
rs2811937	cg24254937	1	23881310	23858301	40.645	7.32349	2.45507e-11	6.48175e-08	0.292068	23009
rs35904775	cg24699146	1	24180623	24152579	-71.6185	-8.99422	2.86622e-15	1.27681e-11	0.383583	28044
rs2503003	cg10953003	1	24195666	24195469	-155.425	-13.5942	1.55129e-26	2.29628e-22	0.587042	197
rs3131524	cg22219494	1	25201014	25201805	69.205	8.5253	3.82932e-14	1.489e-10	0.358597	-791
rs72874394	cg22509179	1	25234515	25234806	62.7018	12.4433	9.84553e-24	1.14806e-19	0.543598	-291
rs7528484	cg10321404	1	25292668	25296788	-96.5993	-20.1745	1.99157e-41	1.31575e-36	0.757919	-4120
rs7549097	cg05887270	1	26129438	26129627	47.4137	7.94856	8.8425e-13	2.8886e-09	0.327051	-189
rs56160089	cg03844060	1	26481110	26490628	49.4719	7.72668	2.90748e-12	8.83254e-09	0.314713	-9518
rs12117236	cg08133631	1	26523507	26527909	-103.911	-13.1432	1.92496e-25	2.58808e-21	0.570592	-4402
rs12084730	cg00852783	1	26638868	26633632	43.1152	8.0618	4.79739e-13	1.62143e-09	0.333308	5236
rs10794529	cg12733254	1	26683008	26682999	31.7979	8.32985	1.11716e-13	4.09563e-10	0.347999	9
rs11806427	cg14164839	1	26831260	26823481	-47.8415	-8.16536	2.73641e-13	9.58399e-10	0.339005	7779
rs12120926	cg22367705	1	27474064	27481531	169.164	18.7263	2.40866e-38	1.08374e-33	0.729546	-7467
rs11800191	cg22402398	1	27946585	27954026	-283.723	-26.4834	1.47595e-53	3.14532e-48	0.843631	-7441
chr1:28217118:D	cg23691781	1	28217118	28212827	28.9581	7.50079	9.65575e-12	2.69956e-08	0.302058	4291
rs111505880	cg14378564	1	28417199	28417750	216.148	14.8237	1.76811e-29	3.61922e-25	0.628296	-551
chr1:28518264:I	cg07148744	1	28518264	28573877	133.314	18.8114	1.57568e-38	7.22361e-34	0.731332	-55613
rs7543723	cg21438252	1	28910773	28904846	88.3851	16.3838	4.06901e-33	1.09826e-28	0.673718	5927
rs525212	cg10782019	1	29107510	29102153	51.6586	10.7687	1.30553e-19	9.58969e-16	0.471468	5357
rs1746876	cg25408960	1	31173133	31197913	-159.7	-10.9577	4.46306e-20	3.42292e-16	0.48015	-24780
rs4147103	cg25303761	1	31255905	31256028	-241.815	-23.8393	1.0122e-48	1.14661e-43	0.813837	-123
rs7537646	cg13919466	1	32135495	32135498	-45.4217	-9.49362	1.75977e-16	9.01409e-13	0.409437	-3
rs360042	cg17339202	1	33160878	33160900	-281.493	-22.4856	4.1373e-46	4.04785e-41	0.79547	-22
rs786301	cg17339202	1	33166456	33160900	-281.493	-22.4856	4.1373e-46	4.04785e-41	0.79547	5556
rs786302	cg17339202	1	33166887	33160900	-281.493	-22.4856	4.1373e-46	4.04785e-41	0.79547	5987
chr1:33761014:I	cg15059804	1	33761014	33766318	-99.9503	-13.6381	1.21483e-26	1.8155e-22	0.588606	-5304
rs10798948	cg22361106	1	33899702	33909498	-43.8917	-7.95458	8.56043e-13	2.80135e-09	0.327384	-9796
rs1324476	cg22361106	1	33897244	33909498	-43.8917	-7.95458	8.56043e-13	2.80135e-09	0.327384	-12254
rs4291465	cg22361106	1	33903485	33909498	-43.8917	-7.95458	8.56043e-13	2.80135e-09	0.327384	-6013
rs4518860	cg22361106	1	33903557	33909498	-43.8917	-7.95458	8.56043e-13	2.80135e-09	0.327384	-5941
rs7514230	cg22361106	1	33903005	33909498	-43.8917	-7.95458	8.56043e-13	2.80135e-09	0.327384	-6493
rs7549079	cg22361106	1	33899167	33909498	-43.8917	-7.95458	8.56043e-13	2.80135e-09	0.327384	-10331
rs10493052	cg11828820	1	33945685	33937646	-74.0737	-14.7844	2.19107e-29	4.45349e-25	0.627055	8039
rs16835507	cg11828820	1	33945192	33937646	-74.0737	-14.7844	2.19107e-29	4.45349e-25	0.627055	7546
rs2641959	cg06182923	1	33985353	33985406	42.1893	9.72883	4.68987e-17	2.56438e-13	0.421323	-53
rs563225	cg24629356	1	35154249	35122551	44.4929	7.71306	3.12663e-12	9.46592e-09	0.313953	31698
chr1:35222314:I	cg27632959	1	35222314	35220839	-61.3513	-12.702	2.29209e-24	2.81275e-20	0.553786	1475
rs2971401	cg24529615	1	35636469	35661778	-206.483	-12.9402	6.00656e-25	7.7316e-21	0.56295	-25309
rs6699423	cg09874415	1	35947476	35989973	117.545	8.5187	3.97072e-14	1.54118e-10	0.358241	-42497
chr1:36633358:D	cg25304816	1	36633358	36627734	81.6624	8.55677	3.22117e-14	1.26414e-10	0.360294	5624
rs12239066	cg20948151	1	36861307	36863938	-54.1059	-9.16973	1.07829e-15	5.04596e-12	0.392762	-2631
rs12023003	cg26030770	1	36923009	36912487	-43.4352	-8.52392	3.85849e-14	1.49976e-10	0.358523	10522
rs12048722	cg26030770	1	36922959	36912487	-43.4352	-8.52392	3.85849e-14	1.49976e-10	0.358523	10472
rs7536924	cg13052954	1	37458865	37467416	84.3197	11.7128	6.14285e-22	5.783e-18	0.513453	-8551
rs592520	cg09363841	1	37513503	37513479	-44.7178	-12.4556	9.18472e-24	1.07477e-19	0.544089	24
rs6657906	cg02396836	1	37780935	37780753	-56.9901	-7.67149	3.9025e-12	1.16127e-08	0.31163	182
rs67622540	cg15927699	1	37858867	37856881	102.887	9.45003	2.24742e-16	1.14078e-12	0.407213	1986
chr1:38161100:I	cg24088508	1	38161100	38156462	190.649	38.4455	8.12233e-72	1.51815e-65	0.919157	4638
rs17531077	cg09847153	1	38415507	38461540	60.3157	9.18317	1.00039e-15	4.6996e-12	0.39346	-46033
rs562056	cg15475427	1	40225621	39979401	-136.434	-19.9735	5.24905e-41	3.29322e-36	0.754227	246220
rs784599	cg06209491	1	40138507	40138402	-88.823	-11.0766	2.27217e-20	1.78364e-16	0.485539	105
rs3738673	cg02773041	1	40204823	40204384	128.36	17.6259	6.32151e-36	2.24081e-31	0.704996	439
rs59523475	cg04921771	1	40332118	40349687	174.26	15.2035	2.24451e-30	4.84765e-26	0.640035	-17569
rs61781289	cg14963928	1	40391255	40392088	37.8444	8.47376	5.08167e-14	1.94835e-10	0.355813	-833
chr1:41828124:I	cg19471466	1	41828124	41828130	342.887	25.9207	1.4793e-52	2.94276e-47	0.837881	-6
rs6683382	cg06359703	1	41836787	41847297	68.3302	7.85182	1.48773e-12	4.7043e-09	0.321684	-10510
rs4359027	cg08144172	1	41848296	41849203	60.4371	10.7716	1.28376e-19	9.43678e-16	0.471605	-907
rs2297567	cg14848143	1	42619152	42618891	-39.3284	-8.37986	8.49973e-14	3.15922e-10	0.350721	261
rs78916587	cg05460975	1	43226126	43212290	-394.209	-121.902	1.92472e-133	1.72681e-125	0.991328	13836
rs61777677	cg01934756	1	43329460	43352743	-40.1374	-7.69053	3.52594e-12	1.05767e-08	0.312694	-23283
rs3754226	cg00568910	1	43424812	43429380	87.4097	9.92977	1.51059e-17	8.70657e-14	0.431322	-4568
rs1691283	cg04900427	1	43603025	43613567	94.302	7.6469	4.44855e-12	1.31334e-08	0.310253	-10542
rs1691284	cg04900427	1	43603035	43613567	94.302	7.6469	4.44855e-12	1.31334e-08	0.310253	-10532
rs545220	cg04900427	1	43605870	43613567	94.302	7.6469	4.44855e-12	1.31334e-08	0.310253	-7697
rs559244	cg04900427	1	43602384	43613567	94.302	7.6469	4.44855e-12	1.31334e-08	0.310253	-11183
rs72669002	cg22607339	1	43821071	43803159	-36.2255	-7.45222	1.24783e-11	3.44086e-08	0.299326	17912
rs3762422	cg13606994	1	44400532	44402422	-33.5982	-7.3781	1.8434e-11	4.94705e-08	0.29515	-1890
rs12045451	cg06784218	1	46092659	46089804	68.2464	14.7501	2.64209e-29	5.33876e-25	0.625969	2855
rs28363229	cg01431908	1	46732948	46668882	118.375	13.1401	1.95803e-25	2.63175e-21	0.570479	64066
rs111699884	cg15580309	1	46814329	46814106	114.979	20.6837	1.74846e-42	1.35231e-37	0.766949	223
chr1:46939054:I	cg03812309	1	46939054	46938281	-59.2681	-11.6269	9.99796e-22	9.18295e-18	0.509775	773
rs75319109	cg21297772	1	48684906	48688453	61.0666	8.9415	3.84185e-15	1.67793e-11	0.380806	-3547
rs12024734	cg20390237	1	48965270	48965049	29.2366	8.78729	9.0319e-15	3.77941e-11	0.372637	221
rs3127565	cg24553170	1	49365708	49243472	48.3441	8.18999	2.39363e-13	8.43446e-10	0.340356	122236
rs1620221	cg24711620	1	52458807	52458792	96.1138	8.25028	1.72413e-13	6.19382e-10	0.343657	15
rs835341	cg23272399	1	53064012	53068579	38.3607	7.95977	8.3242e-13	2.72883e-09	0.327672	-4567
rs914733	cg22166914	1	53196689	53195759	-63.5481	-9.67821	6.23631e-17	3.37866e-13	0.418781	930
chr1:53639375:D	cg23207412	1	53639375	53638985	-43.8993	-7.31214	2.60547e-11	6.86104e-08	0.291427	390
rs74616548	cg23213876	1	53904986	53924164	-252.098	-19.3454	1.12168e-39	6.03683e-35	0.742189	-19178
rs4601533	cg17417004	1	54819977	54819992	29.5903	8.16455	2.74855e-13	9.62388e-10	0.33896	-15
MERGED_DEL_2_3621	cg01517571	1	55092273	55089959	-110.016	-22.5796	2.70638e-46	2.68891e-41	0.796823	2314
rs1655515	cg13369817	1	55127104	55116866	69.0923	9.72816	4.70757e-17	2.57374e-13	0.421289	10238
rs1185349	cg18972998	1	55260106	55266296	-58.6163	-7.53642	7.99685e-12	2.26113e-08	0.304059	-6190
rs12145624	cg15129052	1	55427833	55416755	-55.1247	-11	3.51064e-20	2.70915e-16	0.482072	11078
rs1003769	cg05399330	1	55463860	55464530	71.4038	9.98306	1.11807e-17	6.55538e-14	0.433949	-670
rs3001844	cg13462158	1	55494735	55522104	-77.5628	-8.93059	4.0818e-15	1.77831e-11	0.38023	-27369
rs12118488	cg19810723	1	58939502	58823579	-132.347	-20.3188	9.96517e-42	6.72217e-37	0.760524	115923
chr1:59682234:I	cg25881383	1	59682234	59680599	-75.0625	-8.45748	5.55633e-14	2.11569e-10	0.354931	1635
chr1:59998917:I	cg10702366	1	59998917	60070383	-139.431	-7.48457	1.05197e-11	2.92643e-08	0.301146	-71466
rs6680411	cg11812662	1	62603421	62607877	-42.8802	-9.86953	2.12212e-17	1.19398e-13	0.428339	-4456
rs1391820	cg23174760	1	63618594	63616053	-52.5552	-9.18707	9.78844e-16	4.6039e-12	0.393663	2541
rs2993612	cg06748470	1	65464855	65467980	-33.3677	-7.85649	1.45095e-12	4.59481e-09	0.321943	-3125
rs112167028	cg13853591	1	65489369	65468921	96.917	7.55968	7.06955e-12	2.01429e-08	0.305365	20448
rs10789170	cg20960392	1	65617566	65617331	99.5927	13.0613	3.04486e-25	4.0179e-21	0.567529	235
rs76758336	cg08716655	1	66238890	66257732	30.6711	7.8749	1.3143e-12	4.20258e-09	0.322966	-18842
rs6667812	cg09320652	1	66724260	66708864	-145.989	-9.5358	1.38871e-16	7.25465e-13	0.411582	15396
rs9793854	cg06764498	1	67910560	67897436	-74.9147	-11.9799	1.35163e-22	1.41219e-18	0.524713	13124
rs7554654	cg26918808	1	67953681	67950349	40.5607	7.19915	4.70053e-11	1.18901e-07	0.285038	3332
rs2490307	cg20790998	1	68286439	68290436	-137.953	-17.6974	4.38146e-36	1.59018e-31	0.706677	-3997
rs9326077	cg22082780	1	68452192	68452167	30.3157	8.38703	8.17251e-14	3.04391e-10	0.351111	25
rs113124700	cg13205059	1	68584329	68586408	-264.934	-35.0926	3.25555e-67	3.8944e-61	0.904516	-2079
rs113252749	cg13205059	1	68584310	68586408	-264.934	-35.0926	3.25555e-67	3.8944e-61	0.904516	-2098
rs17130488	cg13205059	1	68586296	68586408	-264.934	-35.0926	3.25555e-67	3.8944e-61	0.904516	-112
rs2271	cg13205059	1	68585667	68586408	-264.934	-35.0926	3.25555e-67	3.8944e-61	0.904516	-741
rs76999445	cg13205059	1	68584231	68586408	-264.934	-35.0926	3.25555e-67	3.8944e-61	0.904516	-2177
chr1:74023411:I	cg00145915	1	74023411	74059019	89.7188	9.6375	7.84136e-17	4.20255e-13	0.41673	-35608
rs7546095	cg03035538	1	75140559	75139958	34.3971	8.01975	6.02223e-13	2.01034e-09	0.330988	601
rs61790736	cg17719053	1	75213088	75198211	73.3328	7.76714	2.34206e-12	7.19847e-09	0.31697	14877
rs10782621	cg19870706	1	75351319	75469109	43.6642	8.26645	1.57881e-13	5.69549e-10	0.34454	-117790
rs1251078	cg22875332	1	76189488	76189707	-89.1397	-18.9616	7.46661e-39	3.47811e-34	0.734445	-219
rs1251079	cg22875332	1	76189445	76189707	-89.1397	-18.9616	7.46661e-39	3.47811e-34	0.734445	-262
rs17606806	cg10511850	1	76504931	76540999	-72.6264	-10.7998	1.09408e-19	8.09081e-16	0.472907	-36068
rs199719	cg21297282	1	77525211	77525228	40.9724	9.67015	6.52543e-17	3.52783e-13	0.418375	-17
rs684114	cg10977910	1	84479639	84465055	228.075	30.647	1.58154e-60	1.35134e-54	0.878418	14584
rs7516610	cg02621376	1	85459198	85461303	133.771	17.6963	4.40617e-36	1.5985e-31	0.706652	-2105
rs2647395	cg17737388	1	85728664	85724454	-105.479	-15.3864	8.35157e-31	1.84189e-26	0.645528	4210
rs71652690	cg21245975	1	85606802	85725523	425.263	15.239	1.85212e-30	4.0205e-26	0.641109	-118721
rs11161660	cg00734567	1	86184066	86172782	-60.8519	-14.1522	7.03931e-28	1.23712e-23	0.606399	11284
rs150946326	cg04927341	1	86576892	86576497	-59.8761	-10.1299	4.87539e-18	3.00768e-14	0.441137	395
rs3765986	cg17424433	1	86914172	86913263	-67.9113	-17.2245	5.00528e-35	1.60598e-30	0.695326	909
rs1321678	cg25272394	1	87026284	87019355	-105.479	-11.7351	5.41249e-22	5.14346e-18	0.514404	6929
rs72725811	cg22856948	1	87637667	87594388	-118.231	-7.7009	3.33621e-12	1.00384e-08	0.313274	43279
rs6663703	cg02357336	1	87616941	87617142	86.5708	11.0665	2.40678e-20	1.88552e-16	0.485082	-201
rs74102412	cg08639434	1	88064496	88054918	-135.352	-10.1886	3.49725e-18	2.18423e-14	0.443989	9578
rs4656077	cg11309454	1	89479063	89459529	57.4777	8.57652	2.88956e-14	1.13868e-10	0.361357	19534
rs4656078	cg11309454	1	89479074	89459529	57.4777	8.57652	2.88956e-14	1.13868e-10	0.361357	19545
rs1215649	cg06121193	1	90278842	90282411	-61.6117	-11.2226	9.91764e-21	8.13629e-17	0.492083	-3569
rs4658345	cg17603219	1	90385900	90401764	-194.891	-13.5587	1.89061e-26	2.76525e-22	0.585773	-15864
rs10922910	cg13456504	1	91199862	91191583	59.0483	9.32336	4.56965e-16	2.2336e-12	0.400715	8279
rs11164929	cg25838465	1	92012836	92012736	-104.897	-15.2385	1.85713e-30	4.03041e-26	0.641094	100
rs6686665	cg24006770	1	92056435	92056542	39.1345	9.0233	2.43828e-15	1.09427e-11	0.38511	-107
chr1:93335296:I	cg22128645	1	93335296	93425802	-70.0934	-8.2394	1.82939e-13	6.5481e-10	0.343062	-90506
rs6687387	cg22807700	1	94346327	94345672	-32.3672	-8.6559	1.86619e-14	7.51785e-11	0.36562	655
chr1:95151265:I	cg09012411	1	95151265	95167783	-69.5108	-8.51036	4.15692e-14	1.6101e-10	0.357791	-16518
rs17120238	cg18947801	1	99800813	99729769	66.183	7.47052	1.13294e-11	3.14105e-08	0.300356	71044
rs2809823	cg06223162	1	101003762	101003688	74.1044	13.0041	4.19755e-25	5.4825e-21	0.565371	74
rs3904672	cg14515779	1	101136651	101123966	-59.6978	-10.6507	2.55035e-19	1.81711e-15	0.46598	12685
rs60899240	cg11406453	1	101593248	101602562	-70.7437	-7.98723	7.17822e-13	2.36795e-09	0.329191	-9314
rs17430580	cg04846232	1	102313766	102312671	56.1146	8.75749	1.06501e-14	4.4187e-11	0.37105	1095
rs6582997	cg26276395	1	107496495	107496342	-81.863	-8.92857	4.12782e-15	1.79697e-11	0.380124	153
chr1:107622327:I	cg00944433	1	107622327	107599041	37.7944	7.85558	1.458e-12	4.61549e-09	0.321893	23286
rs1777448	cg06207961	1	108661274	108661230	142.604	20.1878	1.86857e-41	1.24457e-36	0.75816	44
rs592355	cg21684021	1	109802395	109800400	75.4866	9.13763	1.28977e-15	5.98568e-12	0.39109	1995
rs611917	cg00908766	1	109815252	109817496	-77.7169	-9.5781	1.09498e-16	5.79137e-13	0.413728	-2244
rs604349	cg22346081	1	109839392	109937191	98.3439	7.92887	9.83194e-13	3.19554e-09	0.32596	-97799
rs528199	cg21692308	1	110046195	110049503	28.2064	8.53598	3.61117e-14	1.40796e-10	0.359173	-3308
chr1:110196811:D	cg22221025	1	110196811	110186044	39.3834	7.22593	4.08835e-11	1.04488e-07	0.286553	10767
chr1:110278254:I	cg25210835	1	110278254	110254828	47.7982	7.34961	2.14084e-11	5.69707e-08	0.293543	23426
rs4970736	cg10807101	1	110272645	110282274	-126.077	-21.8404	7.8549e-45	6.78922e-40	0.785833	-9629
rs61784477	cg05783233	1	110694778	110694747	-28.7885	-7.24036	3.79198e-11	9.7444e-08	0.28737	31
rs884482	cg22165175	1	111149291	111148915	109.772	9.02077	2.47286e-15	1.10907e-11	0.384977	376
rs1359414	cg06205333	1	112161635	112161618	-81.3969	-14.0197	1.46374e-27	2.52446e-23	0.6019	17
chr1:113425282:I	cg10541466	1	113425282	113425263	95.0018	14.9451	9.12563e-30	1.88343e-25	0.632099	19
rs28570193	cg02669225	1	113742638	113742602	142.086	13.2806	8.92407e-26	1.24983e-21	0.575681	36
rs1217401	cg03325407	1	114438951	114423726	80.7489	8.04221	5.33371e-13	1.79029e-09	0.332228	15225
rs4381184	cg12160664	1	114489769	114521853	-72.6773	-10.2506	2.46335e-18	1.56176e-14	0.446983	-32084
rs6702833	cg11518509	1	114521883	114525428	66.612	7.86116	1.41499e-12	4.48853e-09	0.322203	-3545
rs1683253	cg06789517	1	114638577	114631962	-58.2924	-10.587	3.66033e-19	2.569e-15	0.462996	6615
rs559692	cg02157078	1	114888832	114888769	-113.663	-9.51188	1.58834e-16	8.22376e-13	0.410366	63
rs2452551	cg24682551	1	116519957	116519623	-77.5899	-14.5812	6.65328e-29	1.31857e-24	0.620562	334
rs1127215	cg24687529	1	117532790	117529954	-126.597	-17.8878	1.65622e-36	6.36369e-32	0.711094	2836
chr1:118434406:I	cg01778345	1	118434406	118427435	-309.047	-31.0321	3.89766e-61	3.39502e-55	0.88106	6971
rs55781753	cg07142325	1	119718264	119684001	50.5915	10.5058	5.80005e-19	4.00158e-15	0.459172	34263
rs72991418	cg17951978	1	119932389	119960007	-331.762	-37.3534	2.34979e-70	3.3463e-64	0.914769	-27618
rs12076924	cg16322792	1	120165826	120165303	45.1546	12.0591	8.6349e-23	9.28564e-19	0.527997	523
rs539708	cg20485607	1	120208503	120217696	-255.518	-52.0792	1.48634e-87	7.94385e-81	0.954262	-9193
rs541503	cg20485607	1	120208297	120217696	-255.518	-52.0792	1.48634e-87	7.94385e-81	0.954262	-9399
rs3753436	cg11743829	1	145718113	145714124	32.4376	8.06561	4.6996e-13	1.59246e-09	0.333518	3989
rs10900385	cg24853868	1	146501728	146555624	92.6952	8.79674	8.57142e-15	3.60561e-11	0.37314	-53896
rs1372820	cg25364573	1	146687103	146649022	-30.6036	-8.36455	9.24189e-14	3.42372e-10	0.349888	38081
rs11552588	cg17941330	1	147245383	147245494	53.9591	7.25001	3.60571e-11	9.29396e-08	0.287915	-111
rs35594137	cg17941330	1	147245497	147245494	53.9591	7.25001	3.60571e-11	9.29396e-08	0.287915	3
rs1932366	cg17476910	1	147802277	147806172	-64.4651	-10.0541	7.48454e-18	4.48619e-14	0.437436	-3895
rs72696828	cg25066665	1	150313918	150335507	-153.395	-8.01379	6.21936e-13	2.07144e-09	0.330659	-21589
chr1:150340059:I	cg15654264	1	150340059	150340011	52.1656	8.61962	2.27919e-14	9.0942e-11	0.363674	48
rs6587756	cg17724175	1	150546865	150552817	-128.753	-14.9116	1.0947e-29	2.25622e-25	0.631056	-5952
rs61815078	cg12582028	1	151723782	151736699	-69.1133	-9.08486	1.73075e-15	7.91992e-12	0.388335	-12917
rs3811415	cg21712805	1	151763767	151759029	-107.527	-12.8051	1.28297e-24	1.60716e-20	0.55778	4738
rs486283	cg23254163	1	152525957	152506842	109.719	19.4414	7.00257e-40	3.80068e-35	0.744078	19115
rs17624493	cg07796016	1	152777964	152779584	-269.07	-25.9023	1.59606e-52	3.16801e-47	0.837688	-1620
rs1334850	cg14826683	1	153004519	153013830	43.1874	7.79434	2.02479e-12	6.29295e-09	0.318486	-9311
rs821417	cg03277515	1	153284568	153321198	129.94	18.3202	1.8482e-37	7.65185e-33	0.720809	-36630
rs2480220	cg03277515	1	153307601	153321198	129.703	18.1671	4.00667e-37	1.61777e-32	0.717418	-13597
rs2771122	cg03277515	1	153312644	153321198	134.098	8.49517	4.51843e-14	1.74148e-10	0.35697	-8554
rs2916200	cg03277515	1	153322915	153321198	133.335	20.2137	1.64997e-41	1.10224e-36	0.75863	1717
rs3806233	cg08477332	1	153600778	153590243	315.31	25.9778	1.16876e-52	2.37772e-47	0.838479	10535
rs11265625	cg08477332	1	153642909	153590243	300.329	24.5534	4.62936e-50	5.59749e-45	0.822615	52666
rs35760493	cg07576541	1	153596603	153630883	44.8751	9.07951	1.78316e-15	8.15185e-12	0.388055	-34280
rs4845652	cg24498305	1	154538205	154540904	72.9199	9.57358	1.12317e-16	5.93484e-13	0.413499	-2699
rs11802588	cg17218026	1	154580895	154582156	39.6149	8.16047	2.81003e-13	9.83032e-10	0.338736	-1261
chr1:154738568:D	cg18755616	1	154738568	154733492	-78.9099	-7.40845	1.57141e-11	4.26253e-08	0.296861	5076
rs10796934	cg09359103	1	154849479	154839909	-106.066	-18.9924	6.4089e-39	3.00412e-34	0.735078	9570
rs4845398	cg09359103	1	154859038	154839909	-106.066	-18.9924	6.4089e-39	3.00412e-34	0.735078	19129
rs4845678	cg09359103	1	154853295	154839909	-106.066	-18.9924	6.4089e-39	3.00412e-34	0.735078	13386
rs6683557	cg09359103	1	154852307	154839909	-106.066	-18.9924	6.4089e-39	3.00412e-34	0.735078	12398
rs11264297	cg12436631	1	155008973	155007014	34.8567	7.93775	9.37274e-13	3.05193e-09	0.326452	1959
rs11264435	cg15685922	1	156059276	156045208	-47.9513	-9.78852	3.35069e-17	1.85519e-13	0.424308	14068
rs2075166	cg16558208	1	156215562	156270281	94.7582	17.7685	3.04467e-36	1.11267e-31	0.708338	-54719
chr1:156731754:D	cg06961289	1	156731754	156722410	44.6909	7.79064	2.06526e-12	6.41384e-09	0.31828	9344
rs12133794	cg12129480	1	158506697	158549410	-76.2966	-10.1635	4.03094e-18	2.50291e-14	0.442772	-42713
rs11586535	cg22601108	1	158723868	158723939	-60.8582	-9.21463	8.39238e-16	3.98361e-12	0.395094	-71
rs11807946	cg24632139	1	159824205	159832353	-48.6618	-7.22896	4.02414e-11	1.0305e-07	0.286725	-8148
rs34413912	cg05954830	1	159826648	159838031	-50.5504	-8.19088	2.38216e-13	8.39604e-10	0.340404	-11383
rs6703466	cg06974143	1	159908393	159907515	-28.9431	-8.24744	1.75108e-13	6.28057e-10	0.343501	878
chr1:159914119:D	cg26104196	1	159914119	159914191	-44.3279	-7.36012	2.02591e-11	5.40934e-08	0.294136	-72
rs4263993	cg01877084	1	160348213	160341106	75.5974	10.1909	3.45374e-18	2.1581e-14	0.444096	7107
rs7513382	cg24663521	1	160372109	160371744	-35.5852	-10.3947	1.08854e-18	7.26915e-15	0.453898	365
rs10908821	cg11578532	1	161008535	161008127	-77.3905	-11.3564	4.63899e-21	3.93419e-17	0.498009	408
chr1:161283258:D	cg10431340	1	161283258	161279108	-68.4865	-10.9504	4.65282e-20	3.5645e-16	0.479815	4150
chr1:161346264:D	cg02954704	1	161346264	161349006	-195.717	-31.1109	2.93118e-61	2.57822e-55	0.881591	-2742
rs76493353	cg02954704	1	161341944	161349006	-195.717	-31.1109	2.93118e-61	2.57822e-55	0.881591	-7062
rs55643277	cg00549451	1	161444919	161409758	96.5421	11.847	2.86996e-22	2.78302e-18	0.519145	35161
chr1:161626451:D	cg23691642	1	161626451	161494097	-141.54	-7.47652	1.09763e-11	3.04778e-08	0.300693	132354
rs1027700	cg19735514	1	161757036	161762739	48.9195	7.59795	5.77044e-12	1.67457e-08	0.307512	-5703
rs7517534	cg19681610	1	162153909	162148501	-58.7808	-8.36292	9.32473e-14	3.45313e-10	0.3498	5408
rs10919549	cg00859178	1	162467014	162467208	-57.1923	-9.72309	4.84413e-17	2.64614e-13	0.421034	-194
chr1:161813088:D	cg21539842	1	161813088	162641005	-61.4126	-7.31216	2.60524e-11	6.86064e-08	0.291428	-827917
rs2803881	cg01450736	1	162843606	162838743	-40.6147	-7.65865	4.17889e-12	1.23838e-08	0.310911	4863
chr1:165204400:D	cg22627981	1	165204400	165204410	81.7609	10.6787	2.17579e-19	1.55666e-15	0.467287	-10
rs12088727	cg15654025	1	165330879	165327005	36.3735	7.56046	7.04032e-12	2.00718e-08	0.305409	3874
rs1506954	cg15654025	1	165327000	165327005	36.3735	7.56046	7.04032e-12	2.00718e-08	0.305409	-5
rs6675585	cg15654025	1	165331856	165327005	36.3735	7.56046	7.04032e-12	2.00718e-08	0.305409	4851
rs10737515	cg16553119	1	165599460	165599451	100.823	17.1824	6.22568e-35	1.95157e-30	0.694288	9
rs4145763	cg19259013	1	165795244	165795263	-30.1068	-7.88045	1.27572e-12	4.08546e-09	0.323274	-19
rs6702462	cg01427815	1	165812120	165811984	-147.083	-20.741	1.33292e-42	1.03628e-37	0.767935	136
rs10753760	cg24693760	1	167504170	167509918	-123.581	-8.36232	9.35531e-14	3.46402e-10	0.349767	-5748
rs858487	cg26607897	1	167504722	167510839	-135.928	-7.52625	8.43902e-12	2.3794e-08	0.303488	-6117
rs1229429	cg24693760	1	167505066	167509918	-174.411	-13.4446	3.57063e-26	5.15277e-22	0.581667	-4852
rs57893753	cg24693760	1	167505295	167509918	208.265	9.36908	3.53763e-16	1.75245e-12	0.403066	-4623
rs58946921	cg24693760	1	167506299	167509918	194.601	8.99959	2.78193e-15	1.2413e-11	0.383865	-3619
rs932398	cg26607897	1	167506663	167510839	-137.099	-7.47416	1.11142e-11	3.08416e-08	0.30056	-4176
rs57323848	cg24693760	1	167507471	167509918	217.837	29.852	2.97402e-59	7.75642e-54	0.872692	-2447
rs932396	cg26607897	1	167508954	167510839	-133.451	-7.41674	1.50436e-11	4.09189e-08	0.297328	-1885
chr1:167509520:D	cg24693760	1	167509520	167509918	217.768	29.8385	3.12713e-59	7.95497e-54	0.872591	-398
chr1:167509857:I	cg24693760	1	167509857	167509918	217.827	29.8556	2.93479e-59	7.67643e-54	0.872718	-61
rs2143300	cg26607897	1	167510996	167510839	-135.027	-7.27938	3.09268e-11	8.04532e-08	0.289576	157
rs2860662	cg26607897	1	167510837	167510839	-135.027	-7.27938	3.09268e-11	8.04532e-08	0.289576	-2
rs1043310	cg24693760	1	167511035	167509918	217.762	29.8375	3.13881e-59	7.95497e-54	0.872584	1117
rs16859185	cg24693760	1	167513648	167509918	218.727	30.1445	1.00346e-59	2.9667e-54	0.874843	3730
rs3767441	cg24693760	1	167518424	167509918	211.166	9.06856	1.89531e-15	8.59029e-12	0.387482	8506
rs12410167	cg24693760	1	167523004	167509918	176.896	7.24511	3.69909e-11	9.52179e-08	0.287638	13086
rs11577169	cg24693760	1	167526508	167509918	173.48	7.262	3.38687e-11	8.76565e-08	0.288593	16590
rs1005299	cg13501279	1	167524799	167523555	62.1785	7.62448	5.01198e-12	1.46914e-08	0.308998	1244
rs1323530	cg22393436	1	168489847	168489851	-48.913	-8.40331	7.47585e-14	2.79732e-10	0.351995	-4
rs7066402	cg01942971	1	171047336	171045267	-168.036	-11.2914	6.71251e-21	5.59432e-17	0.495136	2069
rs190685191	cg26785303	1	171064883	171096963	-243.951	-11.7761	4.29092e-22	4.10328e-18	0.516145	-32080
rs12749160	cg25061682	1	171399886	171407789	107.944	10.1199	5.15913e-18	3.17595e-14	0.44065	-7903
rs332769	cg03053553	1	174651457	174526483	-179.959	-11.3815	4.0241e-21	3.426e-17	0.499111	124974
rs3753559	cg14847009	1	175162268	175162515	50.0532	10.0143	9.37137e-18	5.56252e-14	0.435486	-247
rs72719228	cg21943599	1	179400828	179333589	-139.603	-14.8008	2.00252e-29	4.0832e-25	0.627576	67239
rs355615	cg18866356	1	180198047	180198014	25.0472	7.31876	2.5167e-11	6.63799e-08	0.291801	33
rs10429833	cg03058232	1	180936062	180923340	-82.5026	-7.92006	1.03096e-12	3.34205e-09	0.325472	12722
rs4652616	cg09121994	1	181203171	181205431	77.2396	10.6185	3.06119e-19	2.16714e-15	0.464475	-2260
rs6672137	cg09121994	1	181203027	181205431	77.2396	10.6185	3.06119e-19	2.16714e-15	0.464475	-2404
rs1001403	cg00383081	1	182365995	182362088	-80.0443	-13.6918	9.01364e-27	1.3621e-22	0.590507	3907
rs138247851	cg04081218	1	182992734	183067225	-87.5479	-8.02704	5.7895e-13	1.93603e-09	0.331391	-74491
rs10911363	cg09173681	1	183549757	183549694	99.3417	16.3803	4.1432e-33	1.11727e-28	0.673626	63
rs2761557	cg23961843	1	183579599	183623675	168.125	23.4246	6.24122e-48	6.85368e-43	0.808461	-44076
rs12406094	cg11066601	1	185373938	185373486	-125.589	-18.1927	3.52045e-37	1.42594e-32	0.717988	452
rs4657744	cg25921910	1	193116053	193090657	-53.8565	-11.7982	3.78381e-22	3.63151e-18	0.517085	25396
rs1415210	cg00321478	1	197244096	197238398	61.5276	9.68032	6.16248e-17	3.33966e-13	0.418887	5698
rs7530522	cg00321478	1	197242933	197238398	61.5276	9.68032	6.16248e-17	3.33966e-13	0.418887	4535
rs7553508	cg00321478	1	197242872	197238398	61.5276	9.68032	6.16248e-17	3.33966e-13	0.418887	4474
chr1:197897943:D	cg00114966	1	197897943	197893920	-74.1386	-12.8106	1.24404e-24	1.5621e-20	0.557991	4023
chr1:198744681:I	cg15617537	1	198744681	198606675	-189.597	-10.0857	6.25947e-18	3.79576e-14	0.438982	138006
rs2816938	cg21851672	1	199985368	200007863	67.0493	8.59988	2.54097e-14	1.00776e-10	0.362614	-22495
rs77103251	cg24139874	1	200603827	200558537	-173.841	-11.3136	5.9158e-21	4.94872e-17	0.49612	45290
rs6704363	cg17810781	1	201096383	201082982	48.8023	14.1514	7.07003e-28	1.24227e-23	0.606373	13401
rs12025174	cg01022117	1	201258309	201258280	-97.7817	-18.1087	5.38695e-37	2.14515e-32	0.716111	29
rs2300293	cg01022117	1	201264902	201258280	-97.8662	-16.0067	3.00497e-32	7.61792e-28	0.6634	6622
rs2365650	cg26233753	1	201311165	201316444	100.576	9.84424	2.44751e-17	1.37043e-13	0.427083	-5279
rs12745931	cg12905654	1	200410971	201328266	-144.113	-7.20482	4.56372e-11	1.15656e-07	0.285359	-917295
rs1998920	cg11145461	1	201476800	201475451	-85.8537	-12.7964	1.34727e-24	1.68488e-20	0.557445	1349
rs11586433	cg11586189	1	201879632	201857591	127.796	17.6154	6.67124e-36	2.35826e-31	0.704748	22041
rs4950749	cg00930707	1	201953262	201951162	-55.4906	-13.1808	1.5593e-25	2.12608e-21	0.571993	2100
rs12122827	cg04811114	1	202172769	202172778	178.068	14.2211	4.81272e-28	8.55866e-24	0.608717	-9
chr1:202924527:D	cg18275051	1	202924527	202937114	-48.9905	-10.6559	2.47533e-19	1.76492e-15	0.466226	-12587
rs3766550	cg04083966	1	203141689	203144832	-230.831	-12.4924	7.46595e-24	8.82045e-20	0.545549	-3143
rs17533379	cg04420275	1	203241427	203241950	46.0226	10.279	2.0974e-18	1.3396e-14	0.448351	-523
rs10920606	cg23371584	1	203273221	203275927	330.581	114.238	6.81889e-130	2.03924e-122	0.990137	-2706
chr1:204165609:D	cg00358936	1	204165609	204165603	-59.5874	-10.5441	4.66886e-19	3.24925e-15	0.460978	6
rs3014604	cg20828284	1	204445690	204452127	103.131	7.26613	3.31446e-11	8.58616e-08	0.288827	-6437
chr1:204594628:I	cg08641003	1	204594628	204589008	-72.1894	-11.9223	1.87319e-22	1.86689e-18	0.522308	5620
rs1151786	cg16530596	1	205227760	205227613	-122.721	-19.5635	3.85286e-40	2.19193e-35	0.746455	147
rs12738728	cg27511824	1	205470633	205470209	99.6979	14.206	5.23061e-28	9.27057e-24	0.60821	424
rs12757179	cg27511824	1	205470544	205470209	99.6979	14.206	5.23061e-28	9.27057e-24	0.60821	335
rs35488126	cg27511824	1	205470102	205470209	99.6979	14.206	5.23061e-28	9.27057e-24	0.60821	-107
rs7527740	cg24435996	1	205557192	205557160	67.8891	10.7922	1.14246e-19	8.43191e-16	0.472555	32
rs823152	cg26418147	1	205736285	205743515	-52.5788	-8.71196	1.36968e-14	5.60524e-11	0.36862	-7230
rs1772143	cg11965913	1	205799987	205819406	285.044	30.5362	2.37235e-60	2.00793e-54	0.877642	-19419
rs11119136	cg21155316	1	206783307	206786170	-57.9141	-8.38411	8.3043e-14	3.09145e-10	0.350952	-2863
rs7525478	cg16658535	1	207866152	207822002	-37.5468	-7.55038	7.42686e-12	2.10834e-08	0.304843	44150
rs2745954	cg09788693	1	208063808	208063733	74.8069	14.0212	1.4516e-27	2.5045e-23	0.601951	75
rs78561208	cg15458801	1	208874917	209254540	-43.2775	-7.68988	3.53816e-12	1.06119e-08	0.312658	-379623
rs17015259	cg26035071	1	209982923	209982407	-408.725	-56.1386	1.59751e-91	1.19437e-84	0.960384	516
rs6540559	cg26035071	1	209982025	209982407	-408.725	-56.1386	1.59751e-91	1.19437e-84	0.960384	-382
rs6696825	cg26035071	1	209982372	209982407	-408.725	-56.1386	1.59751e-91	1.19437e-84	0.960384	-35
rs764093	cg26035071	1	209983331	209982407	-408.725	-56.1386	1.59751e-91	1.19437e-84	0.960384	924
rs114467813	cg26035071	1	210017785	209982407	-375.037	-15.5151	4.17562e-31	9.36095e-27	0.64933	35378
rs7522045	cg26035071	1	210022547	209982407	-313.994	-11.3265	5.49788e-21	4.61719e-17	0.49669	40140
rs57315825	cg26035071	1	210030197	209982407	-339.473	-14.287	3.34831e-28	6.03822e-24	0.610915	47790
rs2064163	cg26035071	1	210048819	209982407	-349.012	-16.8699	3.1666e-34	9.23598e-30	0.68644	66412
rs74881995	cg07007128	1	209618648	210030420	-110.064	-8.80558	8.16237e-15	3.44712e-11	0.373609	-411772
rs7516171	cg09074223	1	210466932	210466472	-98.8619	-9.4595	2.13115e-16	1.08403e-12	0.407696	460
rs742688	cg13305793	1	210516953	210517139	66.4627	8.079	4.371e-13	1.49057e-09	0.334256	-186
rs28462080	cg00909806	1	212685912	212688762	129.676	25.0798	4.94333e-51	8.88783e-46	0.828721	-2850
rs35432717	cg04323713	1	212759402	212738603	-131.488	-8.52473	3.84144e-14	1.49351e-10	0.358566	20799
chr1:212984765:I	cg01785514	1	212984765	212988523	239.349	15.6827	1.69702e-31	3.87608e-27	0.654208	-3758
rs144887637	cg15130102	1	213087649	213090116	76.7074	8.84216	6.66556e-15	2.84499e-11	0.375552	-2467
rs340882	cg18318878	1	214145731	214159037	62.7799	11.9534	1.5712e-22	1.63002e-18	0.523605	-13306
rs35478056	cg23663428	1	217313698	217313699	-123.305	-10.9187	5.56996e-20	4.22062e-16	0.478369	-1
rs7514450	cg26440142	1	220991171	221057573	87.6622	10.304	1.82034e-18	1.17089e-14	0.449554	-66402
rs1153927	cg02923485	1	223996135	223959609	149.045	14.4689	1.23132e-28	2.35797e-24	0.616915	36526
rs12744609	cg17442483	1	225997973	225996933	-61.0803	-15.1469	3.04913e-30	6.50868e-26	0.638316	1040
rs2755093	cg13556548	1	226187899	226187876	161.933	17.2523	4.33475e-35	1.39491e-30	0.696008	23
rs4570386	cg00053851	1	226270779	226270442	-77.3686	-16.2685	7.48419e-33	1.99306e-28	0.670607	337
rs1813323	cg18354264	1	226500831	226411008	-65.4616	-12.6998	2.32028e-24	2.84656e-20	0.553701	89823
chr1:227440462:I	cg07379550	1	227440462	227204743	81.294	7.30016	2.77414e-11	7.27681e-08	0.290751	235719
rs67070254	cg24860534	1	227505974	227506868	90.6748	8.03109	5.66435e-13	1.89645e-09	0.331614	-894
rs6682883	cg23173402	1	227635598	227635558	123.203	10.7209	1.71175e-19	1.2369e-15	0.469254	40
rs12141801	cg26340147	1	227961403	227730820	-35.5025	-7.20366	4.59143e-11	1.16312e-07	0.285293	230583
rs4653879	cg10909939	1	228060150	228075683	61.2215	7.69205	3.49749e-12	1.04949e-08	0.312779	-15533
rs6665129	cg05598488	1	228140460	228154769	-122.495	-16.0442	2.46158e-32	6.26516e-28	0.664444	-14309
rs11799681	cg18477163	1	228399123	228402036	73.8238	14.5882	6.40433e-29	1.27007e-24	0.620786	-2913
rs1757130	cg04850211	1	228432860	228464232	61.833	7.91942	1.0345e-12	3.35322e-09	0.325436	-31372
rs4147254	cg10167378	1	228717393	228756711	-117.311	-10.2259	2.8317e-18	1.78345e-14	0.445794	-39318
rs384279	cg20800892	1	229374581	229374634	116.33	19.9639	5.50104e-41	3.4369e-36	0.754047	-53
rs12724128	cg26362491	1	229670573	229706215	-42.4559	-7.72637	2.91227e-12	8.84565e-09	0.314696	-35642
rs4846907	cg05784532	1	230284703	230284198	66.7364	9.25962	6.52674e-16	3.13118e-12	0.397425	505
rs11800118	cg12526197	1	230416950	230416938	-129.112	-15.746	1.20931e-31	2.80496e-27	0.656026	12
rs191821173	cg20741040	1	230562051	230566509	-204.693	-10.7743	1.26466e-19	9.30093e-16	0.471727	-4458
rs2478519	cg07502417	1	230867474	230849801	84.3679	12.0642	8.38952e-23	9.03801e-19	0.528207	17673
rs11122174	cg10324224	1	231114595	231115997	41.8626	8.36021	9.46389e-14	3.50149e-10	0.349652	-1402
rs2790888	cg18815120	1	231523129	231512676	42.1801	10.4438	8.24193e-19	5.58324e-15	0.456235	10453
rs1160075	cg09506761	1	232265261	232265262	-37.649	-11.2438	8.79353e-21	7.2399e-17	0.493026	-1
rs914271	cg09506761	1	232265610	232265262	-37.649	-11.2438	8.79353e-21	7.2399e-17	0.493026	348
rs1416036	cg05820241	1	232442369	232442534	47.4261	7.22665	4.07297e-11	1.04134e-07	0.286594	-165
rs34128998	cg17444090	1	232737597	232735450	42.3118	9.78375	3.44195e-17	1.90466e-13	0.42407	2147
rs12409898	cg06935979	1	232941153	232941706	-60.6166	-10.2505	2.46351e-18	1.56176e-14	0.446982	-553
chr1:233093138:D	cg26105649	1	233093138	233087709	-62.9744	-8.4703	5.17921e-14	1.97881e-10	0.355625	5429
rs79748833	cg27183036	1	233636022	233636022	-211.244	-8.2092	2.15618e-13	7.63286e-10	0.341409	0
rs7521258	cg26574680	1	235811422	235811860	-47.4595	-9.59769	9.80844e-17	5.21011e-13	0.414719	-438
chr1:240118387:D	cg01567173	1	240118387	240118350	86.0763	13.7412	6.85019e-27	1.04325e-22	0.592247	37
rs6696000	cg16003102	1	241594736	241587783	54.7078	9.0454	2.15604e-15	9.72228e-12	0.386269	6953
chr1:241968042:D	cg24361198	1	241968042	242002464	-88.6361	-11.0338	2.89698e-20	2.24932e-16	0.483606	-34422
rs72755278	cg24361198	1	242005669	242002464	-87.4509	-20.171	2.0254e-41	1.33515e-36	0.757856	3205
rs1977747	cg02356786	1	243352740	243265016	-72.5103	-7.51372	9.01721e-12	2.52931e-08	0.302785	87724
rs10927202	cg09033006	1	244516334	244517177	-48.6976	-8.57839	2.86003e-14	1.12803e-10	0.361458	-843
rs10803203	cg21304285	1	244520071	244525971	-55.4054	-7.80377	1.92505e-12	5.99564e-09	0.319011	-5900
rs10803204	cg21304285	1	244520130	244525971	-55.4054	-7.80377	1.92505e-12	5.99564e-09	0.319011	-5841
rs12040329	cg20597013	1	244906724	244894274	-23.9255	-8.21546	2.08406e-13	7.4044e-10	0.341751	12450
rs10927397	cg05790237	1	245279100	245268112	-86.4774	-8.52015	3.93928e-14	1.52943e-10	0.358319	10988
rs1069219	cg22729008	1	245580406	245581518	-84.4396	-10.7772	1.24385e-19	9.15612e-16	0.471862	-1112
rs2364337	cg11424312	1	245823630	245820634	55.075	7.38241	1.8021e-11	4.8481e-08	0.295393	2996
rs1770025	cg08887025	1	246411296	246415176	-137.388	-14.3503	2.36308e-28	4.31704e-24	0.613016	-3880
rs10218589	cg04798314	1	246667843	246668601	-306.166	-32.9119	5.04849e-64	4.92323e-58	0.892845	-758
rs10218592	cg04798314	1	246668005	246668601	-306.185	-32.8145	7.07117e-64	6.74901e-58	0.892276	-596
rs3007408	cg07018435	1	246857635	246860007	-73.8393	-12.1807	4.33943e-23	4.7752e-19	0.532996	-2372
rs2055192	cg22385719	1	247233698	247171490	65.472	13.6986	8.68101e-27	1.31294e-22	0.590746	62208
rs9793102	cg09219402	1	247323260	247282458	79.5307	11.1702	1.33525e-20	1.08588e-16	0.489745	40802
rs10925008	cg02567750	1	247561153	247569605	-148.067	-12.1078	6.55504e-23	7.11383e-19	0.530005	-8452
rs10802505	cg14830002	1	247615780	247616686	-65.7901	-7.4425	1.31342e-11	3.60907e-08	0.298779	-906
chr1:247669673:D	cg26060667	1	247669673	247681242	-56.1901	-7.27016	3.24547e-11	8.41304e-08	0.289055	-11569
rs6701018	cg09506600	1	248100333	248100228	92.6301	8.44412	5.97864e-14	2.2687e-10	0.354208	105
rs7520424	cg26353448	1	248527314	248524236	-95.0354	-13.6591	1.08127e-26	1.62249e-22	0.589349	3078
rs10903739	cg16346588	10	288507	242978	-70.98	-10.9702	4.15705e-20	4.82819e-16	0.480719	45529
rs7085214	cg26499095	10	468133	464042	-48.1777	-9.57016	1.14497e-16	8.69695e-13	0.413326	4091
rs816651	cg23027329	10	601114	603950	-70.918	-10.1853	3.56396e-18	3.28843e-14	0.443827	-2836
rs4880736	cg10580626	10	680133	680352	70.1114	11.578	1.31921e-21	2.038e-17	0.50767	-219
rs957642	cg06581033	10	773966	766294	-47.3123	-10.4248	9.17954e-19	8.94267e-15	0.455331	7672
chr10:935110:D	cg10017260	10	935110	834428	-83.7437	-9.53033	1.43205e-16	1.07523e-12	0.411304	100682
rs750370	cg10556349	10	834050	835070	-125.096	-15.0263	5.86698e-30	2.32867e-25	0.634617	-1020
rs12776659	cg20503657	10	834057	835505	208.932	16.8551	3.42166e-34	1.85421e-29	0.686061	-1448
rs4881530	cg10556349	10	834736	835070	-124.527	-15.0838	4.29343e-30	1.72255e-25	0.636386	-334
rs35967867	cg20503657	10	835167	835505	207.975	16.979	1.79225e-34	9.97645e-30	0.689209	-338
rs35858541	cg10556349	10	836354	835070	-99.1335	-7.44639	1.28678e-11	4.4354e-08	0.298998	1284
rs11253447	cg20503657	10	836457	835505	128.007	8.43551	6.26744e-14	3.24123e-10	0.353741	952
rs17159911	cg10556349	10	837229	835070	-97.5441	-7.97443	7.69127e-13	3.36197e-09	0.328483	2159
rs61831436	cg20503657	10	837882	835505	211.468	15.6689	1.82788e-31	8.28596e-27	0.653808	2377
rs35913002	cg10556349	10	849184	835070	-102.37	-7.98284	7.35011e-13	3.22233e-09	0.328948	14114
rs34982663	cg20503657	10	852521	835505	197.63	13.2604	9.98852e-26	2.36291e-21	0.574939	17016
rs4880743	cg10556349	10	859669	835070	-98.7263	-7.63012	4.86391e-12	1.81007e-08	0.309314	24599
rs35666723	cg20503657	10	867346	835505	196.422	14.6795	3.88487e-29	1.34966e-24	0.623721	31841
rs11253480	cg10556349	10	912826	835070	-97.0309	-7.40462	1.60344e-11	5.44187e-08	0.296645	77756
rs11812523	cg20503657	10	915638	835505	165.928	11.2966	6.5161e-21	9.01081e-17	0.495367	80133
rs73584576	cg10556349	10	917330	835070	-105.804	-7.61177	5.36204e-12	1.9819e-08	0.308287	82260
rs34885925	cg20503657	10	919032	835505	196.078	14.631	5.06485e-29	1.72823e-24	0.622167	83527
rs11253487	cg10556349	10	922183	835070	-108.924	-8.27558	1.50214e-13	7.37072e-10	0.345039	87113
rs35667562	cg20503657	10	950630	835505	196.413	15.0534	5.06427e-30	2.01664e-25	0.635452	115125
rs11250245	cg08457232	10	1110576	1135600	-92.6576	-11.2098	1.06682e-20	1.38065e-16	0.49151	-25024
rs7087381	cg08457232	10	1126293	1135600	95.0548	14.8932	1.21022e-29	4.45212e-25	0.63048	-9307
rs7076083	cg08457232	10	1136330	1135600	95.6405	15.1237	3.45803e-30	1.41124e-25	0.637608	730
rs17155886	cg17715243	10	1145182	1156212	151.852	11.0713	2.34159e-20	2.86816e-16	0.4853	-11030
rs57514701	cg17715243	10	1146169	1156212	151.852	11.0713	2.34159e-20	2.86816e-16	0.4853	-10043
rs74117831	cg17715243	10	1145707	1156212	151.852	11.0713	2.34159e-20	2.86816e-16	0.4853	-10505
rs58551457	cg08457232	10	1146223	1135600	89.3714	7.62243	5.06678e-12	1.88109e-08	0.308884	10623
rs11818314	cg17715243	10	1148157	1156212	148.346	11.0262	3.02617e-20	3.57311e-16	0.483258	-8055
rs4880766	cg08457232	10	1154019	1135600	-96.8964	-14.9782	7.61939e-30	2.99418e-25	0.633129	18419
rs11250266	cg08457232	10	1155767	1135600	89.24	7.60913	5.43781e-12	2.00741e-08	0.308139	20167
rs10903370	cg08457232	10	1156864	1135600	-96.235	-14.339	2.51467e-28	7.4385e-24	0.612642	21264
rs7088740	cg08457232	10	1157410	1135600	87.8848	10.7208	1.71267e-19	1.81379e-15	0.46925	21810
rs1079388	cg08457232	10	1161824	1135600	-97.2623	-14.8975	1.18211e-29	4.35568e-25	0.630615	26224
rs4880770	cg02848996	10	1173670	1209463	-101.861	-11.7453	5.10889e-22	8.26705e-18	0.514838	-35793
rs11250278	cg17715243	10	1173765	1156212	136.438	8.24049	1.81859e-13	8.75339e-10	0.343121	17553
rs10903389	cg02848996	10	1209372	1209463	-109.648	-26.2785	3.40227e-53	8.59085e-48	0.841572	-91
rs10903404	cg14464133	10	1248591	1245586	-170.138	-12.0934	7.11243e-23	1.31068e-18	0.529412	3005
rs2804097	cg01364755	10	1362129	1370694	100.72	9.83293	2.60868e-17	2.11757e-13	0.426521	-8565
chr10:1413959:D	cg16296438	10	1413959	1416569	-82.0042	-18.8919	1.05553e-38	7.91827e-34	0.733006	-2610
rs4880503	cg26394196	10	1436858	1453818	-104.576	-13.7023	8.50081e-27	2.17893e-22	0.590879	-16960
rs12776773	cg01446627	10	1508048	1508061	121.626	12.337	1.7944e-23	3.4649e-19	0.539336	-13
rs1533486	cg13684379	10	1511786	1511173	-85.1152	-12.2813	2.45782e-23	4.68949e-19	0.537087	613
rs10794758	cg14826909	10	1595547	1595543	-91.2487	-11.3983	3.65809e-21	5.22795e-17	0.499848	4
rs61831943	cg06837068	10	1589241	1602622	-42.788	-7.43474	1.36824e-11	4.699e-08	0.298342	-13381
rs10732913	cg27429195	10	1596552	1602108	-168.138	-14.1885	5.76007e-28	1.58826e-23	0.607623	-5556
rs11250623	cg06837068	10	1599550	1602622	-43.176	-7.70889	3.19703e-12	1.25351e-08	0.31372	-3072
rs2813358	cg27429195	10	1599862	1602108	-155.222	-12.9805	4.79202e-25	1.07505e-20	0.564478	-2246
rs7914665	cg06837068	10	1601056	1602622	-42.8499	-7.743	2.66464e-12	1.05706e-08	0.315624	-1566
rs2813364	cg27429195	10	1602092	1602108	-179.817	-13.946	2.20037e-27	5.87077e-23	0.599372	-16
rs4593934	cg00792235	10	1857533	1851472	49.5337	8.53438	3.64295e-14	1.95449e-10	0.359087	6061
rs7076264	cg10431499	10	2398458	2393904	-37.1623	-9.65275	7.19686e-17	5.59111e-13	0.417499	4554
rs4002220	cg09667067	10	2456460	2453191	259.426	23.2225	1.52569e-47	2.30361e-42	0.805763	3269
rs11251295	cg26898531	10	2563183	2563965	-67.1406	-16.004	3.04949e-32	1.46757e-27	0.663323	-782
rs7900748	cg20327845	10	3136070	3138418	74.6421	8.21768	2.05901e-13	9.82062e-10	0.341873	-2348
rs3829915	cg02579140	10	3161148	3160982	129.177	8.7826	9.26915e-15	5.43171e-11	0.372387	166
rs9423687	cg26769838	10	3164231	3164844	-38.4176	-7.85941	1.42833e-12	6.00033e-09	0.322106	-613
rs11251737	cg22667358	10	3170371	3171146	-48.8065	-16.0705	2.14012e-32	1.05212e-27	0.665174	-775
rs7069352	cg07342618	10	3300385	3300407	-65.726	-7.91005	1.08799e-12	4.65561e-09	0.324917	-22
rs12771321	cg26490758	10	3361392	3372937	-39.1375	-7.26645	3.30894e-11	1.06433e-07	0.288845	-11545
rs1572536	cg23849099	10	3462646	3457441	-44.0375	-9.62352	8.48288e-17	6.54053e-13	0.416024	5205
rs7089769	cg22632523	10	3712035	3711048	154.302	11.9951	1.24045e-22	2.24272e-18	0.525344	987
rs111289614	cg11626582	10	3762207	3761802	-105.059	-18.5009	7.44363e-38	5.37993e-33	0.724742	405
rs61831135	cg11626582	10	3763815	3761802	-105.059	-18.5009	7.44363e-38	5.37993e-33	0.724742	2013
rs11252162	cg24432632	10	3931878	3935314	-35.7412	-7.51606	8.90654e-12	3.17226e-08	0.302916	-3436
rs12356635	cg04683516	10	5026504	5047487	270.459	8.73103	1.23272e-14	7.08929e-11	0.369639	-20983
rs7095096	cg04683516	10	5028444	5047487	293.803	8.43466	6.29655e-14	3.25572e-10	0.353695	-19043
rs12357650	cg04683516	10	5033232	5047487	272.079	8.8976	4.90175e-15	2.98963e-11	0.378488	-14255
rs2854467	cg04683516	10	5039334	5047487	-294.943	-8.45247	5.71117e-14	2.96804e-10	0.35466	-8153
rs12772460	cg04683516	10	5044096	5047487	273.418	8.90179	4.78927e-15	2.92584e-11	0.378709	-3391
rs7091942	cg04683516	10	5052666	5047487	-284.392	-7.66111	4.12432e-12	1.58473e-08	0.311049	5179
rs9423611	cg13661397	10	5449480	5454459	183.013	21.5789	2.62803e-44	2.72152e-39	0.78175	-4979
rs4074244	cg08476984	10	5588567	5588169	56.0398	9.39055	3.13678e-16	2.2466e-12	0.404168	398
rs4749988	cg09361469	10	5688795	5688620	122.131	9.99307	1.05662e-17	9.11172e-14	0.434442	175
rs6602312	cg16407947	10	5926931	5930543	101.469	10.7514	1.43957e-19	1.54163e-15	0.47067	-3612
rs11255774	cg12219469	10	5939059	5936426	86.708	12.7396	1.85487e-24	3.97345e-20	0.555247	2633
rs3920615	cg17191567	10	6176780	6178319	-46.0339	-7.29475	2.85383e-11	9.28237e-08	0.290445	-1539
rs17553878	cg23590472	10	7829759	7857043	68.6102	9.11698	1.44712e-15	9.51145e-12	0.390013	-27284
rs1064134	cg07526974	10	7898759	7899001	77.5239	13.3699	5.41764e-26	1.3084e-21	0.578952	-242
rs7350448	cg09410871	10	8409717	8408591	-71.4017	-8.60619	2.45421e-14	1.34991e-10	0.362953	1126
rs56134444	cg05729015	10	10135802	10135225	49.6137	9.42449	2.59338e-16	1.87621e-12	0.405907	577
rs72779479	cg05729015	10	10135160	10135225	49.6137	9.42449	2.59338e-16	1.87621e-12	0.405907	-65
rs72779480	cg05729015	10	10135547	10135225	49.6137	9.42449	2.59338e-16	1.87621e-12	0.405907	322
rs1291875	cg05833351	10	11088303	11088146	-184.615	-19.9525	5.81018e-41	4.96066e-36	0.753836	157
rs603438	cg04545636	10	11211673	11208973	-68.2003	-8.38768	8.14351e-14	4.15603e-10	0.351146	2700
rs11257300	cg05991820	10	11786415	11785161	-133.946	-9.25399	6.73558e-16	4.61345e-12	0.397133	1254
chr10:11801353:D	cg16944070	10	11801353	11783848	46.5881	7.57122	6.64993e-12	2.43142e-08	0.306013	17505
rs7912355	cg24428042	10	11841338	11784408	-124.303	-7.865	1.38608e-12	5.83318e-09	0.322417	56930
rs10906541	cg07629776	10	13971726	13972210	55.7122	9.50765	1.62652e-16	1.21295e-12	0.410151	-484
rs11258763	cg00551146	10	14014594	14014579	-78.1098	-10.5358	4.89387e-19	4.90862e-15	0.460586	15
chr10:14542521:I	cg07414422	10	14542521	14504379	-158.742	-9.43864	2.39555e-16	1.74158e-12	0.406631	38142
rs703066	cg00939682	10	16937562	16933505	-106.722	-12.5345	5.88813e-24	1.20355e-19	0.547217	4057
rs45548639	cg00987044	10	17143486	17156754	-117.297	-11.8283	3.19029e-22	5.27757e-18	0.518358	-13268
rs11254558	cg05576619	10	17414430	17391003	83.6323	7.28115	3.06418e-11	9.90863e-08	0.289676	23427
chr10:18417885:D	cg03634479	10	18417885	18430412	38.1001	8.04947	5.12845e-13	2.32309e-09	0.332628	-12527
rs17702308	cg26925980	10	19002336	19002068	-98.4881	-10.0992	5.80158e-18	5.17056e-14	0.439638	268
rs11594436	cg11468354	10	20273450	20257537	99.4901	11.0625	2.46196e-20	2.97882e-16	0.484901	15913
rs11598764	cg11468354	10	20273591	20257537	99.4901	11.0625	2.46196e-20	2.97882e-16	0.484901	16054
rs11599265	cg11468354	10	20273769	20257537	99.4901	11.0625	2.46196e-20	2.97882e-16	0.484901	16232
rs17760230	cg11468354	10	20272975	20257537	99.4901	11.0625	2.46196e-20	2.97882e-16	0.484901	15438
rs6482211	cg13379757	10	22720716	22717154	-142.86	-9.54498	1.31896e-16	9.95865e-13	0.412048	3562
rs78958246	cg16913841	10	22725667	22725451	-174.137	-11.8994	2.1324e-22	3.60288e-18	0.521349	216
rs7072126	cg20633213	10	25186482	25183825	130.057	12.9956	4.40264e-25	9.93328e-21	0.56505	2657
rs113445946	cg01006048	10	25612639	25620462	-311.075	-32.996	3.77516e-64	4.31891e-58	0.893332	-7823
rs74496120	cg01006048	10	25784913	25620462	-254.593	-9.24225	7.19233e-16	4.9123e-12	0.396525	164451
rs1408529	cg13837822	10	26931729	26931731	31.2446	10.6213	3.01247e-19	3.09425e-15	0.464607	-2
rs1144511	cg14240646	10	27536232	27532245	-260.415	-31.3489	1.24395e-61	1.21006e-55	0.883173	3987
rs10829226	cg16582118	10	27573952	27608703	93.2203	10.6403	2.70538e-19	2.8026e-15	0.465494	-34751
rs67395401	cg25705717	10	27573976	27608719	104.722	10.1968	3.33975e-18	3.09503e-14	0.444384	-34743
rs7079254	cg16582118	10	27576419	27608703	96.6304	11.5545	1.50741e-21	2.31369e-17	0.506654	-32284
rs35053986	cg25705717	10	27579381	27608719	104.719	10.2079	3.13537e-18	2.91169e-14	0.444924	-29338
rs2780684	cg16582118	10	27581123	27608703	90.0774	8.07661	4.4278e-13	2.0248e-09	0.334125	-27580
rs12777898	cg25705717	10	27583147	27608719	104.627	10.236	2.67476e-18	2.49985e-14	0.446281	-25572
rs7919540	cg16582118	10	27583364	27608703	94.8262	10.7379	1.55476e-19	1.65597e-15	0.470041	-25339
rs12414089	cg25705717	10	27584269	27608719	104.863	10.2549	2.40302e-18	2.26338e-14	0.447194	-24450
rs35264487	cg16582118	10	27585415	27608703	100.314	11.9107	2.00035e-22	3.38941e-18	0.521822	-23288
rs11015656	cg16582118	10	27586742	27608703	99.9492	12.1696	4.62157e-23	8.6537e-19	0.532541	-21961
rs138192317	cg25705717	10	27588549	27608719	104.832	10.2648	2.27309e-18	2.14882e-14	0.447667	-20170
rs7073353	cg16582118	10	27589810	27608703	95.1299	9.98895	1.08147e-17	9.31385e-14	0.434239	-18893
rs7088501	cg16582118	10	27595741	27608703	96.4238	10.659	2.43213e-19	2.53546e-15	0.466371	-12962
rs36006234	cg25705717	10	27596229	27608719	104.699	10.2935	1.93119e-18	1.83496e-14	0.449052	-12490
rs12242705	cg16582118	10	27599307	27608703	101.31	12.8299	1.11597e-24	2.42224e-20	0.558734	-9396
rs2782553	cg16582118	10	27605030	27608703	113.181	9.78638	3.3913e-17	2.72527e-13	0.424201	-3673
rs59575776	cg25705717	10	27605717	27608719	106.118	12.2984	2.23132e-23	4.26556e-19	0.53778	-3002
rs76633840	cg16582118	10	27606119	27608703	110.062	14.3349	2.57218e-28	7.57464e-24	0.612506	-2584
rs7895352	cg25705717	10	27606722	27608719	105.86	12.2858	2.39621e-23	4.57487e-19	0.537269	-1997
rs237601	cg16582118	10	27607905	27608703	110.099	14.5211	9.24928e-29	2.97795e-24	0.618614	-798
rs12775266	cg25705717	10	27608838	27608719	106.325	11.5135	1.90249e-21	2.84072e-17	0.504876	119
rs237591	cg16582118	10	27617789	27608703	120.239	9.53821	1.37004e-16	1.03167e-12	0.411705	9086
rs4749244	cg25705717	10	27618784	27608719	90.4388	10.2248	2.84951e-18	2.65523e-14	0.445741	10065
rs237597	cg16582118	10	27629880	27608703	115.816	7.63634	4.70551e-12	1.7531e-08	0.309663	21177
rs2815554	cg16327228	10	27968383	27968396	58.6303	8.13587	3.21146e-13	1.48924e-09	0.337385	-13
rs932795	cg17354476	10	29780704	29698255	64.4332	8.00511	6.51761e-13	2.91157e-09	0.33018	82449
chr10:29842491:D	cg04103250	10	29842491	29840320	35.9128	7.86468	1.3885e-12	5.84168e-09	0.322399	2171
rs2479691	cg00622375	10	29892003	29892014	-49.585	-9.35213	3.88994e-16	2.75017e-12	0.402195	-11
rs72819523	cg17907056	10	30645389	30638503	-68.3713	-8.59612	2.59408e-14	1.42145e-10	0.362412	6886
rs2488575	cg00428179	10	31345367	31322131	52.881	9.77614	3.59286e-17	2.8775e-13	0.423689	23236
chr10:32200417:I	cg04359828	10	32200417	32216031	54.1134	8.13079	3.30116e-13	1.52821e-09	0.337106	-15614
rs2778649	cg04359828	10	32146803	32216031	54.1134	8.13079	3.30116e-13	1.52821e-09	0.337106	-69228
rs2808072	cg04359828	10	32205504	32216031	54.1134	8.13079	3.30116e-13	1.52821e-09	0.337106	-10527
rs2808079	cg04359828	10	32167385	32216031	54.1134	8.13079	3.30116e-13	1.52821e-09	0.337106	-48646
rs1290002	cg16895672	10	34466656	34470745	-71.1144	-10.2419	2.5876e-18	2.4222e-14	0.446563	-4089
rs11010122	cg12196389	10	35493518	35504007	-207.574	-15.3808	8.60834e-31	3.70416e-26	0.645361	-10489
rs1810590	cg04781305	10	35871090	35624429	41.4919	7.53377	8.10986e-12	2.91652e-08	0.303911	246661
rs9418351	cg02535924	10	38509905	38382919	49.2582	10.9721	4.11413e-20	4.78021e-16	0.480802	126986
rs2466466	cg27119456	10	42832578	42863173	-84.173	-8.14374	3.07721e-13	1.43112e-09	0.337818	-30595
rs2801951	cg00042156	10	42970831	42970842	49.9678	9.08443	1.73494e-15	1.13105e-11	0.388313	-11
rs2744078	cg27426351	10	43362289	43362370	37.5211	9.30119	5.17321e-16	3.60293e-12	0.399572	-81
rs11239855	cg08461752	10	43483879	43522343	-176.665	-18.316	1.88793e-37	1.24335e-32	0.720716	-38464
rs1800861	cg02780029	10	43613843	43622663	-60.0128	-8.89892	4.86598e-15	2.96934e-11	0.378558	-8820
rs2075910	cg02780029	10	43614230	43622663	-60.0128	-8.89892	4.86598e-15	2.96934e-11	0.378558	-8433
rs4998263	cg22757362	10	43706397	43721445	-100.984	-13.2299	1.18459e-25	2.77117e-21	0.573813	-15048
rs2505547	cg00660384	10	43732336	43746736	-40.7556	-9.2455	7.06274e-16	4.82601e-12	0.396694	-14400
rs60163354	cg12291519	10	43994300	43950823	96.0226	7.9329	9.62074e-13	4.1588e-09	0.326184	43477
rs3122232	cg05050592	10	44027402	44069309	-85.8681	-9.58416	1.05835e-16	8.06689e-13	0.414035	-41907
rs7907917	cg03963250	10	44200447	44198369	-90.6245	-20.2803	1.19809e-41	1.05478e-36	0.759834	2078
rs10793490	cg03963250	10	44276207	44198369	-88.6993	-19.9652	5.46578e-41	4.72784e-36	0.754071	77838
rs1147900	cg08247887	10	44394568	44394566	-60.9266	-16.5733	1.49872e-33	7.91912e-29	0.678754	2
rs684196	cg09554077	10	44745950	44749378	115.738	11.0298	2.96403e-20	3.51199e-16	0.483423	-3428
rs874304	cg08683644	10	44853606	44853092	62.804	9.83376	2.59652e-17	2.10799e-13	0.426562	514
rs4144877	cg02113055	10	45011483	45072520	-290.356	-13.2679	9.57591e-26	2.26743e-21	0.575217	-61037
rs1021055	cg02113055	10	45073211	45072520	-381.122	-55.3074	9.86555e-91	6.5045e-84	0.959234	691
rs10900075	cg02113055	10	45073383	45072520	-381.122	-55.3074	9.86555e-91	6.5045e-84	0.959234	863
rs10900076	cg02113055	10	45073411	45072520	-381.122	-55.3074	9.86555e-91	6.5045e-84	0.959234	891
rs11239156	cg02113055	10	45078096	45072520	-381.122	-55.3074	9.86555e-91	6.5045e-84	0.959234	5576
rs11239157	cg02113055	10	45078170	45072520	-381.122	-55.3074	9.86555e-91	6.5045e-84	0.959234	5650
rs12785158	cg02113055	10	45074656	45072520	-381.122	-55.3074	9.86555e-91	6.5045e-84	0.959234	2136
rs899889	cg02113055	10	45072819	45072520	-381.122	-55.3074	9.86555e-91	6.5045e-84	0.959234	299
rs899890	cg02113055	10	45073176	45072520	-381.122	-55.3074	9.86555e-91	6.5045e-84	0.959234	656
rs989077	cg02113055	10	45074117	45072520	-381.122	-55.3074	9.86555e-91	6.5045e-84	0.959234	1597
rs1480610	cg02113055	10	45133619	45072520	-347.522	-20.2588	1.32871e-41	1.16805e-36	0.759445	61099
rs4306259	cg02113055	10	45139012	45072520	-245.564	-7.83356	1.64094e-12	6.82917e-09	0.320669	66492
rs10751359	cg03865524	10	45360594	45360781	-40.9997	-7.41317	1.53289e-11	5.21705e-08	0.297127	-187
rs67491417	cg15590007	10	45867392	45870220	143.686	22.4281	5.36867e-46	6.95562e-41	0.794634	-2828
rs7090328	cg23084016	10	45918076	45916904	-39.0757	-9.17397	1.0531e-15	7.06089e-12	0.392982	1172
rs113797454	cg07104958	10	46205386	46168551	71.8692	7.96133	8.25457e-13	3.59601e-09	0.327758	36835
rs4979664	cg24591913	10	47085303	47062881	81.9485	9.12587	1.37717e-15	9.07586e-12	0.390477	22422
rs2125066	cg01066431	10	48320032	48185197	-48.7767	-7.73431	2.79136e-12	1.10423e-08	0.315139	134835
rs769008	cg00456343	10	49390308	49348564	-255.429	-14.8264	1.74194e-29	6.30651e-25	0.628383	41744
rs3853762	cg17291251	10	49678456	49678358	72.5755	10.4469	8.09948e-19	7.92561e-15	0.456381	98
rs4838598	cg17291251	10	49679413	49678358	72.5755	10.4469	8.09948e-19	7.92561e-15	0.456381	1055
rs7914253	cg18875351	10	49807631	49812686	43.1046	7.65979	4.15358e-12	1.59473e-08	0.310975	-5055
rs12762257	cg23863328	10	49896675	49879704	46.9074	7.39907	1.65093e-11	5.59183e-08	0.296332	16971
rs11598768	cg12771178	10	50346410	50342081	118.69	12.59	4.30503e-24	8.95069e-20	0.549408	4329
chr10:50451704:D	cg12022630	10	50451704	50450945	-41.7019	-10.3331	1.54345e-18	1.48316e-14	0.450952	759
rs1258204	cg11343657	10	50989667	50991889	57.256	9.36407	3.63819e-16	2.58141e-12	0.402809	-2222
rs1258205	cg11343657	10	50990077	50991889	57.256	9.36407	3.63819e-16	2.58141e-12	0.402809	-1812
rs1258206	cg11343657	10	50990105	50991889	57.256	9.36407	3.63819e-16	2.58141e-12	0.402809	-1784
rs11595194	cg16070123	10	51489257	51489643	29.2453	7.50817	9.28584e-12	3.29904e-08	0.302473	-386
rs10824800	cg17334937	10	54538310	54538305	57.4589	10.1429	4.5301e-18	4.09582e-14	0.441769	5
rs2492355	cg19684190	10	54759202	54759379	95.8415	14.5003	1.03656e-28	3.30866e-24	0.617939	-177
rs140599620	cg02573152	10	62010345	62041556	-191.813	-11.0737	2.31001e-20	2.86702e-16	0.485408	-31211
rs73271708	cg14277989	10	62810262	62764939	-100.915	-7.41785	1.49553e-11	5.10131e-08	0.297391	45323
chr10:64288396:I	cg00113225	10	64288396	64266524	-63.2494	-8.70059	1.45839e-14	8.30104e-11	0.368012	21872
rs10733798	cg15907060	10	65656976	65647212	108.267	13.175	1.61055e-25	3.71713e-21	0.571778	9764
rs4520478	cg15907060	10	65652643	65647212	108.267	13.175	1.61055e-25	3.71713e-21	0.571778	5431
rs10997795	cg19935665	10	69510905	69523153	-97.615	-14.9044	1.13877e-29	4.3205e-25	0.63083	-12248
rs11817108	cg19935665	10	69509451	69523153	-97.615	-14.9044	1.13877e-29	4.3205e-25	0.63083	-13702
rs4746700	cg19935665	10	69506976	69523153	-97.615	-14.9044	1.13877e-29	4.3205e-25	0.63083	-16177
rs1873110	cg18986048	10	69913708	69913749	62.9252	9.62538	8.39422e-17	6.47638e-13	0.416119	-41
rs61854783	cg06988349	10	69996064	69991859	80.0267	9.88983	1.89249e-17	1.5687e-13	0.429346	4205
rs1535539	cg25000555	10	70231701	70232188	-95.3567	-10.9257	5.35245e-20	6.16829e-16	0.47869	-487
rs145132513	cg23602092	10	70312486	70319645	265.426	25.6596	4.36077e-52	8.86167e-47	0.835112	-7159
rs34449737	cg14418922	10	70824858	70824840	-124.423	-29.8531	2.96189e-59	2.4754e-53	0.8727	18
rs10998776	cg07443710	10	71197763	71206848	57.2163	7.37064	1.91702e-11	6.43032e-08	0.294729	-9085
rs6480407	cg07443710	10	71197311	71206848	57.2163	7.37064	1.91702e-11	6.43032e-08	0.294729	-9537
rs768498	cg07443710	10	71198484	71206848	57.2163	7.37064	1.91702e-11	6.43032e-08	0.294729	-8364
rs4746864	cg12450708	10	71341200	71341259	-48.9895	-7.38601	1.76832e-11	5.9541e-08	0.295596	-59
rs3998144	cg09716878	10	71601313	71601361	-28.5933	-7.65739	4.20699e-12	1.61326e-08	0.31084	-48
rs77912265	cg20245361	10	71725756	71725755	-316.031	-22.0547	2.93851e-45	3.25918e-40	0.789101	1
rs4746965	cg01322555	10	71895746	71892787	-47.8089	-7.43218	1.38682e-11	4.7592e-08	0.298198	2959
rs2894115	cg17087314	10	72041774	72043216	35.0245	10.7954	1.12148e-19	1.22081e-15	0.472705	-1442
rs10999318	cg06016645	10	72158841	72191804	-28.2841	-7.6369	4.69146e-12	1.74831e-08	0.309694	-32963
rs7909375	cg22643110	10	72322782	72319345	102.095	12.1079	6.55247e-23	1.21088e-18	0.530008	3437
rs72814507	cg23169883	10	72434946	72435301	-63.4201	-7.23414	3.91697e-11	1.24047e-07	0.287018	-355
rs2630336	cg19225512	10	72648422	72648693	-63.5352	-10.2827	2.05324e-18	1.94843e-14	0.448532	-271
rs67220600	cg03349950	10	72678776	72678728	83.1313	9.7842	3.4333e-17	2.75827e-13	0.424092	48
rs1227055	cg04304802	10	73500155	73499965	-66.2573	-11.1282	1.69503e-20	2.15099e-16	0.487861	190
rs57918784	cg04833713	10	74799150	74871078	108.771	11.6368	9.44904e-22	1.49199e-17	0.510203	-71928
rs9664186	cg17411546	10	75409992	75410026	-65.0357	-7.6076	5.48212e-12	2.02288e-08	0.308053	-34
rs114652269	cg05593559	10	76995570	76998104	-87.951	-7.30032	2.77181e-11	9.03705e-08	0.29076	-2534
rs1259519	cg03005362	10	77022269	77036584	87.1083	11.71	6.2406e-22	9.99208e-18	0.513334	-14315
rs2133705	cg14567917	10	77542558	77542314	28.1438	7.54198	7.76469e-12	2.80513e-08	0.304372	244
rs12098745	cg09553982	10	77886737	77875676	-36.1303	-8.26766	1.56843e-13	7.67253e-10	0.344607	11061
chr10:78336772:D	cg18941641	10	78336772	78392320	63.4463	8.38458	8.28291e-14	4.22427e-10	0.350977	-55548
rs34500161	cg06144361	10	78999633	79003155	83.634	7.76604	2.35593e-12	9.52293e-09	0.316909	-3522
rs17522650	cg14568203	10	79933314	79931578	-68.0308	-7.94448	9.03886e-13	3.91983e-09	0.326825	1736
rs7918709	cg08356028	10	80217968	80217969	198.853	26.5763	1.01207e-53	3.86493e-48	0.844553	-1
rs117335250	cg05252158	10	80396029	80416410	-191.491	-8.19673	2.30754e-13	1.09191e-09	0.340725	-20381
rs651398	cg16261676	10	80446485	80446507	33.9979	9.31703	4.73442e-16	3.31327e-12	0.400388	-22
rs78829965	cg09399869	10	80745964	80740615	-285.466	-24.1538	2.58238e-49	4.28028e-44	0.817776	5349
chr10:80841946:D	cg15522953	10	80841946	80842848	-78.1019	-11.6771	7.51876e-22	1.19965e-17	0.51193	-902
rs2233713	cg08514558	10	81107135	81106712	39.496	9.16351	1.11639e-15	7.42905e-12	0.392438	423
rs11002970	cg04673430	10	81181068	81184102	50.1002	8.13785	3.17712e-13	1.47389e-09	0.337494	-3034
rs72822476	cg18860280	10	81759686	81679850	-199.488	-10.5637	4.17763e-19	4.24039e-15	0.461901	79836
rs11201964	cg11900509	10	81931367	81946545	-161.682	-14.2855	3.37543e-28	9.62481e-24	0.610867	-15178
rs117311251	cg12586347	10	82119203	82025796	77.3638	7.83592	1.6203e-12	6.74848e-09	0.3208	93407
rs7085863	cg12586347	10	82118422	82025796	77.3638	7.83592	1.6203e-12	6.74848e-09	0.3208	92626
chr10:82051680:D	cg09936400	10	82051680	82049201	27.8793	7.75895	2.44694e-12	9.84988e-09	0.316514	2479
rs10887898	cg00277334	10	82210206	82204260	-123.815	-27.8017	7.59972e-56	5.3685e-50	0.856025	5946
rs34533074	cg18643199	10	82363300	82363313	-56.5276	-8.16847	2.69056e-13	1.25949e-09	0.339175	-13
rs34033165	cg27421810	10	82410580	82404135	-302.626	-21.3519	7.54731e-44	7.62938e-39	0.77812	6445
rs489466	cg25655578	10	84648966	84649054	-32.7731	-7.96958	7.8951e-13	3.44827e-09	0.328215	-88
rs11200730	cg03623264	10	85673201	85672087	-47.2079	-12.1532	5.07159e-23	9.4635e-19	0.531868	1114
rs753795	cg03107310	10	86028579	86094757	-44.0783	-8.44708	5.88226e-14	3.05134e-10	0.354368	-66178
rs1947568	cg02632490	10	88018828	88024529	-57.4538	-7.75311	2.52459e-12	1.01147e-08	0.316188	-5701
rs2355014	cg07863877	10	88379574	88409329	-60.051	-10.0377	8.21011e-18	7.20139e-14	0.436634	-29755
rs2803591	cg07863877	10	88382610	88409329	-60.051	-10.0377	8.21011e-18	7.20139e-14	0.436634	-26719
rs117604543	cg16183122	10	88631759	88466389	-103.893	-11.8676	2.55444e-22	4.2818e-18	0.520011	165370
rs34720577	cg17792740	10	88740296	88729315	-83.9717	-8.99515	2.85151e-15	1.80196e-11	0.383631	10981
chr10:89026402:D	cg07505719	10	89026402	88982663	-85.909	-9.02853	2.36829e-15	1.51108e-11	0.385385	43739
rs9664222	cg19072957	10	89338633	89338685	-58.6111	-7.24571	3.68746e-11	1.17355e-07	0.287673	-52
rs1980649	cg13926569	10	89422375	89418898	38.8387	10.4671	7.22414e-19	7.08777e-15	0.457338	3477
rs12359950	cg23809813	10	90206550	90217672	43.0044	7.20637	4.52704e-11	1.4139e-07	0.285446	-11122
rs17773422	cg18192294	10	89365658	90343204	99.6031	7.41992	1.47932e-11	5.0524e-08	0.297507	-977546
rs11202906	cg03755566	10	90698436	90695563	-58.8318	-7.35822	2.04625e-11	6.82716e-08	0.294028	2873
rs11202907	cg03755566	10	90698452	90695563	-58.8318	-7.35822	2.04625e-11	6.82716e-08	0.294028	2889
rs2119685	cg03755566	10	90697695	90695563	-58.8318	-7.35822	2.04625e-11	6.82716e-08	0.294028	2132
rs304498	cg13172359	10	91147799	91175366	61.6721	8.66357	1.78886e-14	1.00604e-10	0.366031	-27567
chr10:91457807:D	cg23204113	10	91457807	91408027	-44.4376	-8.19805	2.29106e-13	1.08463e-09	0.340797	49780
chr10:91457809:D	cg23204113	10	91457809	91408027	-44.4376	-8.19805	2.29106e-13	1.08463e-09	0.340797	49782
chr10:91457811:D	cg23204113	10	91457811	91408027	-44.4376	-8.19805	2.29106e-13	1.08463e-09	0.340797	49784
chr10:91593370:I	cg09509179	10	91593370	91598023	-104.127	-8.12826	3.34685e-13	1.54875e-09	0.336967	-4653
rs2245523	cg17402294	10	93058075	93058376	-48.4047	-8.46929	5.20775e-14	2.7325e-10	0.355571	-301
chr10:93230767:D	cg25014286	10	93230767	93299523	-187.221	-11.5683	1.39405e-21	2.14858e-17	0.50725	-68756
rs7922931	cg05994982	10	99396664	99400019	47.517	8.80605	8.14128e-15	4.81405e-11	0.373634	-3355
rs7101091	cg03302822	10	99912687	99928067	-65.4507	-7.75238	2.53447e-12	1.01201e-08	0.316147	-15380
rs2862297	cg03563354	10	100081757	100083446	-65.0083	-8.52349	3.86759e-14	2.06753e-10	0.3585	-1689
rs10509734	cg26459859	10	101118249	101118273	58.8573	16.8579	3.37108e-34	1.82846e-29	0.686134	-24
rs7096296	cg09788492	10	101277816	101292477	20.0868	7.96645	8.02961e-13	3.50495e-09	0.328042	-14661
rs717620	cg14947634	10	101542578	101542587	-105.662	-15.1382	3.19725e-30	1.30661e-25	0.638049	-9
rs12255081	cg20720056	10	101918448	101910498	-187.152	-12.1549	5.02342e-23	9.38837e-19	0.531937	7950
rs3829160	cg26351966	10	102115007	102106080	-43.5294	-8.70214	1.44594e-14	8.23493e-11	0.368095	8927
rs12355942	cg07570687	10	102201320	102243282	-63.176	-11.9719	1.41473e-22	2.5454e-18	0.524378	-41962
rs11190634	cg24024056	10	102414556	102415556	-97.8458	-12.3726	1.46723e-23	2.8658e-19	0.54077	-1000
rs72842016	cg13736263	10	102842227	102778909	71.5165	7.50727	9.33043e-12	3.31369e-08	0.302422	63318
rs4919522	cg18103548	10	102909909	102901943	-72.2473	-9.63094	8.13592e-17	6.28281e-13	0.416399	7966
rs2475433	cg13473803	10	103048354	103048104	84.1693	9.69547	5.65895e-17	4.44781e-13	0.419648	250
rs115845612	cg01351337	10	103825069	103657412	-127.04	-8.2284	1.94228e-13	9.30423e-10	0.34246	167657
chr10:104539461:I	cg25223634	10	104539461	104536695	114.671	12.6381	3.28359e-24	6.90931e-20	0.551294	2766
rs284857	cg23093090	10	104574063	104574429	131.093	18.6	4.53018e-38	3.33101e-33	0.726867	-366
rs7096169	cg15744005	10	104618695	104629667	-71.7164	-14.7735	2.32482e-29	8.19185e-25	0.626712	-10972
chr10:105010035:D	cg11856002	10	105010035	105215188	-65.9603	-7.66288	4.08578e-12	1.57135e-08	0.311148	-205153
rs2986016	cg09231992	10	105215016	105218524	26.5309	8.54318	3.47099e-14	1.8673e-10	0.359562	-3508
rs2986033	cg11856002	10	105231314	105215188	-83.8239	-10.4733	6.97337e-19	6.84717e-15	0.457634	16126
rs3014191	cg09231992	10	105239509	105218524	24.0845	7.63405	4.76329e-12	1.77374e-08	0.309534	20985
rs3014190	cg11856002	10	105240686	105215188	-76.6011	-9.48748	1.82148e-16	1.34299e-12	0.409124	25498
rs7476193	cg00453258	10	104649391	105219172	-110.873	-7.22269	4.15791e-11	1.30957e-07	0.28637	-569781
chr10:105366188:I	cg00453258	10	105366188	105219172	-150.656	-8.18234	2.4953e-13	1.17411e-09	0.339936	147016
rs872998	cg06888746	10	105530490	105517764	-38.0672	-8.89221	5.05059e-15	3.07725e-11	0.378203	12726
rs10786918	cg25833566	10	107934992	107898790	-50.0042	-8.17655	2.575e-13	1.20864e-09	0.339619	36202
rs10884916	cg00817464	10	111658925	111662876	-125.704	-12.4384	1.01233e-23	2.01307e-19	0.543401	-3951
rs11194907	cg00817464	10	111663943	111662876	-125.704	-12.4384	1.01233e-23	2.01307e-19	0.543401	1067
rs1889303	cg00817464	10	111659454	111662876	-125.704	-12.4384	1.01233e-23	2.01307e-19	0.543401	-3422
rs6584961	cg00817464	10	111662143	111662876	-125.704	-12.4384	1.01233e-23	2.01307e-19	0.543401	-733
rs7078789	cg00817464	10	111664595	111662876	-125.704	-12.4384	1.01233e-23	2.01307e-19	0.543401	1719
rs944968	cg00817464	10	111662938	111662876	-125.704	-12.4384	1.01233e-23	2.01307e-19	0.543401	62
rs11195260	cg20877679	10	112429050	112431836	29.5341	7.96178	8.2342e-13	3.58792e-09	0.327783	-2786
rs3127074	cg24846397	10	115464132	115438155	71.4067	12.7165	2.11253e-24	4.49458e-20	0.55435	25977
rs7917250	cg09740313	10	115539310	115540541	-35.1268	-8.20047	2.26111e-13	1.07122e-09	0.34093	-1231
rs11598892	cg17227926	10	115873596	115860799	68.0615	10.7166	1.75457e-19	1.85519e-15	0.469052	12797
rs2497710	cg17056676	10	116284235	116301354	-98.8865	-13.7017	8.53154e-27	2.18492e-22	0.590856	-17119
rs11196840	cg03850986	10	116415905	116408382	57.5817	8.00922	6.37486e-13	2.85059e-09	0.330406	7523
rs9787450	cg18699744	10	118386953	118387207	64.0617	7.72524	2.92991e-12	1.15427e-08	0.314633	-254
chr10:118429887:D	cg20628994	10	118429887	118429852	66.1774	9.5506	1.27794e-16	9.66117e-13	0.412334	35
rs1681752	cg17677490	10	118611403	118608138	-125.334	-13.6595	1.07898e-26	2.75021e-22	0.589362	3265
rs1556714	cg00406211	10	121077191	121077022	57.1198	7.94907	8.81827e-13	3.82837e-09	0.327079	169
rs1556715	cg00406211	10	121077099	121077022	57.1198	7.94907	8.81827e-13	3.82837e-09	0.327079	77
rs7076813	cg02892577	10	121181167	121181759	-51.8223	-8.50153	4.36346e-14	2.318e-10	0.357314	-592
rs10886803	cg24120153	10	122678080	122610486	82.2238	10.1234	5.05765e-18	4.54371e-14	0.440821	67594
rs1896422	cg08899523	10	123210812	123244591	-42.7898	-14.2419	4.29218e-28	1.1907e-23	0.609412	-33779
rs2114686	cg06791446	10	123211880	123355268	43.0506	7.22896	4.02417e-11	1.27184e-07	0.286725	-143388
rs10749455	cg09507567	10	124035030	124027408	58.5945	7.51239	9.08103e-12	3.22995e-08	0.30271	7622
rs11499293	cg27015047	10	124321265	124320805	43.9556	8.79859	8.48431e-15	5.00392e-11	0.373238	460
rs11248357	cg24635736	10	124762696	124739050	-23.696	-7.64902	4.39865e-12	1.64684e-08	0.310372	23646
rs11599885	cg01011367	10	124797507	124798692	48.4795	7.96814	7.95699e-13	3.47402e-09	0.328135	-1185
rs7100825	cg06020537	10	125319042	125318917	-79.5893	-12.6383	3.2795e-24	6.90314e-20	0.551303	125
rs1767133	cg19820328	10	125331809	125332630	-54.3504	-8.25878	1.64617e-13	8.02966e-10	0.344121	-821
rs9422249	cg02313554	10	125748791	125731617	69.4266	9.26995	6.16062e-16	4.25021e-12	0.397959	17174
rs2459214	cg23729997	10	126150148	126150123	64.7713	10.6413	2.68994e-19	2.78757e-15	0.465541	25
chr10:126216346:I	cg25260426	10	126216346	126222996	-129.858	-11.3987	3.65055e-21	5.21844e-17	0.499864	-6650
rs150950778	cg18135502	10	126252944	126245651	-320.114	-25.3712	1.45246e-51	2.76238e-46	0.831975	7293
rs7086481	cg00406319	10	126844523	126851303	121.551	12.0538	8.89718e-23	1.63248e-18	0.527778	-6780
rs3781031	cg24194674	10	127783034	127779842	-128.194	-7.40091	1.63506e-11	5.54029e-08	0.296436	3192
rs3781033	cg24194674	10	127783320	127779842	-128.194	-7.40091	1.63506e-11	5.54029e-08	0.296436	3478
rs10901600	cg09866104	10	128039386	128039279	78.3451	14.9847	7.35553e-30	2.89241e-25	0.63333	107
rs10159991	cg10317138	10	128065251	128075923	65.5191	7.29523	2.84669e-11	9.26439e-08	0.290472	-10672
rs11244970	cg10317138	10	128068677	128075923	65.5191	7.29523	2.84669e-11	9.26439e-08	0.290472	-7246
rs11244971	cg10317138	10	128068776	128075923	65.5191	7.29523	2.84669e-11	9.26439e-08	0.290472	-7147
rs9418706	cg06406458	10	128822842	128810499	-105.289	-16.956	2.02044e-34	1.11734e-29	0.688628	12343
rs9418789	cg06406458	10	128820407	128810499	-105.289	-16.956	2.02044e-34	1.11734e-29	0.688628	9908
rs1926436	cg10990188	10	129144824	129144210	-125.616	-8.67431	1.68602e-14	9.5209e-11	0.366606	614
rs28514926	cg10180050	10	129196401	129194434	-28.8234	-8.41848	6.88032e-14	3.54029e-10	0.352818	1967
rs12241079	cg27455098	10	129255026	129249808	-201.084	-13.0668	2.95315e-25	6.72428e-21	0.567734	5218
rs10830123	cg24631102	10	129349650	129349644	-69.9175	-8.22581	1.9699e-13	9.42818e-10	0.342318	6
rs12252336	cg16087940	10	129944726	129947807	-62.1721	-8.79293	8.75442e-15	5.15196e-11	0.372937	-3081
rs117271077	cg03751055	10	131363045	131380455	-343.068	-26.502	1.36812e-53	3.86493e-48	0.843817	-17410
rs118129217	cg03751055	10	131363047	131380455	-343.068	-26.502	1.36812e-53	3.86493e-48	0.843817	-17408
rs74684772	cg02750154	10	131470000	131478791	33.9562	10.6603	2.41455e-19	2.51802e-15	0.466431	-8791
rs728900	cg10799668	10	131590300	131631816	-121.524	-10.8781	7.01384e-20	7.9745e-16	0.47651	-41516
rs6482778	cg15640993	10	132013304	132031306	-57.9965	-8.14061	3.12996e-13	1.45303e-09	0.337645	-18002
rs2397321	cg14912388	10	132462904	132433945	-301.015	-23.2544	1.32451e-47	2.01008e-42	0.806192	28959
rs116846724	cg19466110	10	132567644	132546420	-110.63	-16.012	2.92234e-32	1.40866e-27	0.663547	21224
rs116954427	cg19466110	10	132567334	132546420	-110.63	-16.012	2.92234e-32	1.40866e-27	0.663547	20914
rs117790287	cg19466110	10	132570833	132546420	-110.63	-16.012	2.92234e-32	1.40866e-27	0.663547	24413
rs117819697	cg19466110	10	132562943	132546420	-110.63	-16.012	2.92234e-32	1.40866e-27	0.663547	16523
rs143575982	cg19466110	10	132567195	132546420	-110.63	-16.012	2.92234e-32	1.40866e-27	0.663547	20775
rs143762039	cg19466110	10	132569139	132546420	-110.63	-16.012	2.92234e-32	1.40866e-27	0.663547	22719
rs145751800	cg19466110	10	132564969	132546420	-110.63	-16.012	2.92234e-32	1.40866e-27	0.663547	18549
rs150759101	cg19466110	10	132564618	132546420	-110.63	-16.012	2.92234e-32	1.40866e-27	0.663547	18198
rs74804119	cg19466110	10	132564792	132546420	-110.63	-16.012	2.92234e-32	1.40866e-27	0.663547	18372
rs10764986	cg27044861	10	132604778	132600750	-54.1669	-7.41692	1.50294e-11	5.12423e-08	0.297338	4028
rs12356869	cg06938601	10	132948479	132942686	-52.9793	-7.94303	9.10976e-13	3.94885e-09	0.326745	5793
rs7096186	cg06938601	10	132951891	132942686	-52.9793	-7.94303	9.10976e-13	3.94885e-09	0.326745	9205
rs77586667	cg14464852	10	132948517	132945664	-210.203	-12.8795	8.4472e-25	1.84756e-20	0.560635	2853
rs7916193	cg19256291	10	133157648	133156155	57.718	9.01324	2.57862e-15	1.63788e-11	0.384582	1493
rs9419701	cg07722678	10	133529977	133528587	-84.688	-14.4469	1.38982e-28	4.38666e-24	0.616194	1390
rs10735663	cg17348201	10	133882539	133892567	44.9171	9.07561	1.82233e-15	1.18529e-11	0.387851	-10028
rs9419184	cg15338884	10	133911868	133913937	30.0676	10.0013	1.00836e-17	8.71386e-14	0.434849	-2069
rs12356122	cg09718371	10	133936395	133932351	-27.4725	-7.38557	1.77238e-11	5.96643e-08	0.295571	4044
rs1491191	cg16187013	10	133939616	133949209	67.5956	9.54486	1.31984e-16	9.964e-13	0.412042	-9593
rs954819	cg05694353	10	133957489	133955398	-129.509	-11.4058	3.50653e-21	5.01377e-17	0.500175	2091
chr10:134010435:D	cg13632218	10	134010435	133981394	-44.5405	-11.5607	1.45501e-21	2.23731e-17	0.506924	29041
rs1109614	cg05652533	10	133991165	134000287	60.6787	8.94878	3.68958e-15	2.28508e-11	0.38119	-9122
rs2698779	cg16259904	10	134157875	134146220	79.1578	10.4461	8.1383e-19	7.96229e-15	0.456341	11655
rs7098749	cg23771949	10	134157220	134165390	-201.697	-43.6329	2.61391e-78	4.47915e-72	0.936081	-8170
rs11596632	cg01162093	10	134279989	134281626	-35.6333	-7.8923	1.19696e-12	5.09252e-09	0.323932	-1637
rs7093232	cg11764368	10	134303666	134303517	65.923	15.1845	2.4881e-30	1.03028e-25	0.639458	149
rs117522195	cg06715410	10	134522700	134407912	-270.207	-11.6462	8.96162e-22	1.41578e-17	0.510604	114788
rs28582858	cg04570208	10	134387820	134460392	-189.641	-8.82577	7.29899e-15	4.35578e-11	0.374682	-72572
rs10781585	cg27286337	10	134553369	134555280	-177.245	-17.4038	1.98198e-35	1.15414e-30	0.699693	-1911
rs55945691	cg03875091	10	134539751	134595048	-235.34	-17.4657	1.44054e-35	8.48133e-31	0.701183	-55297
rs56198668	cg03875091	10	134542457	134595048	-235.34	-17.4657	1.44054e-35	8.48133e-31	0.701183	-52591
rs78034787	cg03875091	10	134539528	134595048	-235.34	-17.4657	1.44054e-35	8.48133e-31	0.701183	-55520
rs78231437	cg03875091	10	134541912	134595048	-235.34	-17.4657	1.44054e-35	8.48133e-31	0.701183	-53136
rs4880462	cg06534568	10	134703253	134662594	62.2288	15.8695	6.24723e-32	2.94206e-27	0.659544	40659
rs12771726	cg09095221	10	134706859	134699744	-33.2069	-7.24056	3.78804e-11	1.2022e-07	0.287381	7115
rs12762131	cg12319143	10	134663437	134726771	106.567	9.20852	8.68353e-16	5.86796e-12	0.394777	-63334
rs59357541	cg23693569	10	134716909	134724823	-191.469	-10.0322	8.47203e-18	7.41469e-14	0.436362	-7914
rs11146576	cg12319143	10	134717136	134726771	100.209	8.30252	1.29687e-13	6.4402e-10	0.34651	-9635
rs10870352	cg23693569	10	134718560	134724823	-131.51	-7.20086	4.65883e-11	1.45246e-07	0.285134	-6263
chr10:134718661:D	cg12319143	10	134718661	134726771	111.318	9.69306	5.73622e-17	4.50234e-13	0.419527	-8110
rs112898071	cg23693569	10	134720308	134724823	-133.744	-7.61292	5.32942e-12	1.97046e-08	0.308351	-4515
rs4880282	cg12319143	10	134720607	134726771	110.522	9.59092	1.01892e-16	7.77532e-13	0.414377	-6164
rs11819406	cg23693569	10	134721427	134724823	-147.113	-8.23948	1.8286e-13	8.79801e-10	0.343066	-3396
rs12412225	cg12319143	10	134724346	134726771	109.915	9.50586	1.64297e-16	1.22338e-12	0.41006	-2425
rs11146591	cg12319143	10	134726864	134726771	-141.712	-7.91416	1.06419e-12	4.56002e-09	0.325145	93
rs7091931	cg18705098	10	134768137	134736248	91.4722	15.9584	3.88772e-32	1.85442e-27	0.662048	31889
rs10870334	cg00912926	10	134630407	134775610	118.288	8.59309	2.6377e-14	1.44481e-10	0.362249	-145203
rs4462259	cg00056497	10	134785465	134785521	-41.0122	-7.25313	3.54744e-11	1.13409e-07	0.288092	-56
rs61861065	cg02006950	10	134781829	134791352	-288.675	-26.0585	8.38425e-53	1.91349e-47	0.839317	-9523
rs4999324	cg13727085	10	134830560	134823902	71.9856	15.3927	8.07305e-31	3.49155e-26	0.645715	6658
rs7918741	cg12738763	10	134916045	134898887	-49.748	-7.37282	1.89524e-11	6.36087e-08	0.294852	17158
rs9419103	cg02981003	10	134915832	134917911	70.6314	12.3368	1.79644e-23	3.46773e-19	0.539328	-2079
rs7918741	cg02757516	10	134916045	134921759	-51.8925	-7.53656	7.99055e-12	2.88164e-08	0.304068	-5714
rs58625273	cg02981003	10	134916633	134917911	72.9019	12.825	1.14765e-24	2.48629e-20	0.558543	-1278
rs12246004	cg02757516	10	134916987	134921759	-51.2574	-7.4309	1.39622e-11	4.78898e-08	0.298125	-4772
rs7070794	cg02981003	10	134917834	134917911	73.0129	12.8602	9.41607e-25	2.0504e-20	0.559895	-77
rs67154275	cg02757516	10	134919456	134921759	-51.3725	-7.39523	1.68463e-11	5.6917e-08	0.296116	-2303
rs67558425	cg02981003	10	134919649	134917911	73.0659	12.9095	7.13805e-25	1.56932e-20	0.56178	1738
rs12359671	cg02757516	10	134920383	134921759	-51.0938	-7.35166	2.11789e-11	7.0377e-08	0.293658	-1376
rs12761126	cg02981003	10	134922229	134917911	72.9513	12.892	7.87445e-25	1.72738e-20	0.561112	4318
rs113480336	cg02757516	10	134922336	134921759	-51.115	-7.30832	2.65812e-11	8.69602e-08	0.291212	577
rs58675270	cg02981003	10	134923836	134917911	76.2116	12.9692	5.10481e-25	1.14263e-20	0.564051	5925
rs12354680	cg02757516	10	134927688	134921759	-50.895	-7.38328	1.79387e-11	6.03464e-08	0.295442	5929
rs2748433	cg19232382	10	134939077	134953542	102.129	12.939	6.04757e-25	1.338e-20	0.562904	-14465
rs4396205	cg19232382	10	134971251	134953542	94.3643	13.9012	2.81988e-27	7.47996e-23	0.597826	17709
rs7075031	cg00753039	10	134948446	134969141	-106.305	-16.6443	1.03189e-33	5.48662e-29	0.680616	-20695
rs59244063	cg00753039	10	134953586	134969141	-90.926	-14.5286	8.87597e-29	2.86086e-24	0.618858	-15555
rs11101578	cg00753039	10	134954554	134969141	-102.782	-7.62058	5.11696e-12	1.89877e-08	0.30878	-14587
rs11527812	cg00753039	10	134961673	134969141	-77.8513	-7.56798	6.76515e-12	2.47157e-08	0.305831	-7468
rs61450969	cg00753039	10	134962574	134969141	-84.2021	-7.48064	1.07404e-11	3.76509e-08	0.300925	-6567
rs7092118	cg00753039	10	134963563	134969141	-104.342	-23.1789	1.85096e-47	2.78057e-42	0.805174	-5578
rs7092676	cg00753039	10	134963984	134969141	-86.6637	-7.81854	1.77856e-12	7.36221e-09	0.319833	-5157
chr10:134964316:D	cg00753039	10	134964316	134969141	-79.3241	-7.51467	8.97211e-12	3.19446e-08	0.302838	-4825
rs10466121	cg00753039	10	134965048	134969141	-108.308	-23.1797	1.84506e-47	2.77875e-42	0.805184	-4093
rs10857672	cg00753039	10	134965220	134969141	-77.2042	-7.55274	7.33445e-12	2.66418e-08	0.304976	-3921
rs10776663	cg00753039	10	134966072	134969141	-86.5362	-12.618	3.67745e-24	7.68086e-20	0.550506	-3069
rs12248983	cg00753039	10	134966972	134969141	-109.418	-18.6474	3.57226e-38	2.63319e-33	0.727878	-2169
rs12252120	cg00753039	10	134967129	134969141	-89.9207	-8.21856	2.04919e-13	9.77613e-10	0.341921	-2012
rs10857674	cg00753039	10	134967226	134969141	-77.2023	-7.55274	7.33457e-12	2.66418e-08	0.304976	-1915
rs10857675	cg00753039	10	134967288	134969141	-77.2023	-7.55274	7.33457e-12	2.66418e-08	0.304976	-1853
rs7904294	cg00753039	10	134968541	134969141	-104.07	-22.844	8.24199e-47	1.17001e-41	0.800568	-600
rs10745291	cg00753039	10	134976554	134969141	-103.163	-19.5214	4.73219e-40	3.68504e-35	0.74564	7413
rs10857679	cg00753039	10	134978825	134969141	-103.547	-19.1907	2.40266e-39	1.82314e-34	0.739104	9684
rs12765185	cg24668570	10	134977077	134973778	137.176	10.1253	5.0055e-18	4.50505e-14	0.44091	3299
rs4396205	cg04396251	10	134971251	134975433	-39.8394	-7.43341	1.37785e-11	4.73062e-08	0.298267	-4182
rs2998152	cg04135960	10	134981690	134982446	24.9084	10.4239	9.22813e-19	8.98706e-15	0.455286	-756
rs73388560	cg02688948	10	135016401	134992447	-145.723	-7.30715	2.67447e-11	8.74132e-08	0.291145	23954
rs4240518	cg13702953	10	134987146	135017217	-83.7462	-14.3596	2.24558e-28	6.72973e-24	0.613322	-30071
rs11101724	cg10427719	10	135192153	135148402	-131.72	-10.1238	5.0483e-18	4.53737e-14	0.440837	43751
rs7394810	cg14292552	11	366710	364809	-93.2547	-9.52209	1.4999e-16	1.60586e-12	0.410885	1901
rs7950713	cg08307434	11	386160	391037	-97.044	-12.4443	9.79344e-24	3.48852e-19	0.543635	-4877
rs56005321	cg08200582	11	489829	442649	145.167	17.3051	3.29927e-35	3.21936e-30	0.697298	47180
rs4963201	cg06793967	11	525306	464665	-58.8669	-8.65126	1.91452e-14	1.24381e-10	0.365372	60641
rs35865896	cg25535316	11	584591	579198	-40.2504	-8.57594	2.89889e-14	1.82205e-10	0.361326	5393
rs1124816	cg16486109	11	619671	613632	73.5286	7.31436	2.57531e-11	8.24623e-08	0.291553	6039
rs7101726	cg00645579	11	599313	617140	-42.699	-9.01636	2.53426e-15	1.99084e-11	0.384746	-17827
rs3901233	cg01741372	11	749452	783889	73.5881	11.1308	1.6706e-20	3.71599e-16	0.487976	-34437
rs6597979	cg17628894	11	815323	804452	-39.7438	-7.26352	3.36008e-11	1.05008e-07	0.288679	10871
rs28372895	cg03885332	11	842543	832357	-50.9855	-9.14944	1.20753e-15	1.03139e-11	0.391705	10186
rs5030780	cg03116740	11	838110	841335	-60.3429	-10.927	5.3145e-20	1.0843e-15	0.478747	-3225
rs7479145	cg17547742	11	926870	985589	-112.863	-10.663	2.37771e-19	4.26431e-15	0.466557	-58719
rs12798713	cg10920905	11	1035551	1023823	-95.0792	-8.38519	8.25548e-14	4.70782e-10	0.35101	11728
rs10794276	cg25259564	11	1061038	1060659	86.2556	9.45617	2.17129e-16	2.2521e-12	0.407527	379
rs11822200	cg21977766	11	1107565	1107580	-48.0763	-8.55068	3.33087e-14	2.0741e-10	0.359966	-15
rs56334064	cg26429520	11	1280441	1283875	127.933	8.78395	9.2e-15	6.37268e-11	0.372459	-3434
rs5743890	cg05891899	11	1325829	1326879	86.9214	7.80028	1.96135e-12	7.97584e-09	0.318817	-1050
rs4963035	cg01517832	11	1334306	1329962	-78.6696	-7.92225	1.01884e-12	4.51801e-09	0.325594	4344
rs2735709	cg15017604	11	1252708	1361518	70.501	11.4452	2.80378e-21	6.93585e-17	0.5019	-108810
rs61868972	cg07652408	11	1448008	1459488	63.4322	8.78796	8.99828e-15	6.24292e-11	0.372672	-11480
rs7126170	cg18133074	11	1539387	1473084	-45.1659	-7.6656	4.02703e-12	1.51808e-08	0.3113	66303
rs114788455	cg21782309	11	1466456	1473279	-132.359	-9.25126	6.8392e-16	6.25633e-12	0.396992	-6823
rs61867545	cg17416644	11	1531902	1474841	74.4582	8.11761	3.54582e-13	1.76949e-09	0.336381	57061
rs4752780	cg11271329	11	1701884	1715569	-23.7601	-7.89739	1.16465e-12	5.07877e-09	0.324215	-13685
chr11:1963717:D	cg07578618	11	1963717	1968453	-82.2883	-15.2195	2.05882e-30	1.30221e-25	0.640518	-4736
rs83998	cg17611235	11	1998171	1991188	-49.4907	-8.6056	2.46224e-14	1.57019e-10	0.362921	6983
rs4930103	cg03175030	11	2024544	2018143	-30.5029	-7.53157	8.20487e-12	2.89389e-08	0.303787	6401
rs74048157	cg15541987	11	2078005	2077307	-127.847	-9.77064	3.70576e-17	4.39242e-13	0.423415	698
rs11600952	cg03718883	11	2101283	2098414	64.6029	9.0177	2.51541e-15	1.97698e-11	0.384816	2869
rs67957462	cg10838469	11	2212448	2211741	-92.2282	-9.5402	1.35483e-16	1.45894e-12	0.411806	707
rs11022259	cg09785033	11	2338256	2336066	-68.5475	-8.21556	2.08288e-13	1.10277e-09	0.341757	2190
rs11828243	cg20805368	11	2352844	2367787	-334.668	-30.1344	1.04187e-59	3.86315e-53	0.874769	-14943
chr11:2973763:D	cg26886572	11	2973763	3009206	-62.8649	-8.83298	7.01323e-15	4.97767e-11	0.375065	-35443
rs384490	cg08508325	11	3078885	3079039	-41.3164	-11.4722	2.40424e-21	6.05099e-17	0.503082	-154
rs11025607	cg24760414	11	3167518	3167563	59.656	9.26136	6.46359e-16	5.93593e-12	0.397515	-45
rs141696753	cg03571383	11	3236080	3249252	-80.8926	-10.1581	4.1562e-18	6.18012e-14	0.442509	-13172
rs4758570	cg09767313	11	3365751	3401204	22.4176	7.96213	8.21889e-13	3.71758e-09	0.327802	-35453
rs11499763	cg07420362	11	3640412	3647419	54.83	7.54683	7.56753e-12	2.68686e-08	0.304644	-7007
rs11032090	cg09983885	11	4417129	4415245	73.9334	10.462	7.43645e-19	1.22967e-14	0.457096	1884
rs2736582	cg24803687	11	5447858	5462916	80.1167	8.83198	7.05215e-15	5.00256e-11	0.375012	-15058
rs2001778	cg15742496	11	5619008	5618408	41.7734	8.14012	3.13831e-13	1.58991e-09	0.337619	600
rs11039488	cg26762873	11	5915028	5879799	53.1982	8.19643	2.31135e-13	1.20617e-09	0.340709	35229
rs10838893	cg13902645	11	5955099	5959945	-88.7495	-11.9255	1.83979e-22	5.25183e-18	0.522441	-4846
rs7949159	cg09397087	11	6274635	6273537	74.0275	12.7388	1.86333e-24	7.32332e-20	0.555215	1098
rs11040930	cg24637308	11	6618548	6592297	-49.5265	-8.40055	7.58975e-14	4.36837e-10	0.351845	26251
rs2659872	cg12707693	11	6651810	6652106	-59.236	-7.92837	9.85848e-13	4.38694e-09	0.325932	-296
chr11:6886243:D	cg26936577	11	6886243	6865748	-20.0112	-7.52275	8.59681e-12	3.02345e-08	0.303292	20495
rs1491823	cg04895001	11	6948139	6805701	78.1576	9.91287	1.66173e-17	2.12356e-13	0.430487	142438
rs1491823	cg03898365	11	6948139	6897491	78.8382	10.1949	3.37505e-18	5.11202e-14	0.444294	50648
rs11499957	cg13869366	11	7810979	7869666	53.2067	8.23191	1.90557e-13	1.01708e-09	0.342652	-58687
rs11821500	cg23162201	11	8269836	8280741	-64.7639	-7.81465	1.81597e-12	7.50232e-09	0.319617	-10905
rs79621217	cg15788537	11	8384258	8378827	136.437	10.5228	5.26716e-19	8.90185e-15	0.459975	5431
rs10769956	cg08710564	11	8793976	8829438	-59.6146	-7.58102	6.31309e-12	2.27674e-08	0.306563	-35462
chr11:8876598:D	cg21881798	11	8876598	8931708	-105.153	-19.9752	5.20854e-41	1.62198e-35	0.754256	-55110
rs2742537	cg21881798	11	8908389	8931708	-99.1957	-17.4328	1.70597e-35	1.72411e-30	0.700395	-23319
rs2653562	cg21881798	11	8918160	8931708	-79.8806	-10.4035	1.03587e-18	1.6897e-14	0.454315	-13548
rs7118463	cg21881798	11	8922996	8931708	-99.9451	-17.8459	2.05076e-36	2.30522e-31	0.710129	-8712
rs2568029	cg00186954	11	8927518	8933980	-45.8783	-7.69898	3.37057e-12	1.29088e-08	0.313166	-6462
rs10769973	cg21881798	11	8928615	8931708	102.293	17.2822	3.71348e-35	3.57555e-30	0.69674	-3093
rs1560569	cg21881798	11	8939887	8931708	105.535	17.664	5.19831e-36	5.64824e-31	0.705895	8179
rs4910158	cg21881798	11	8941260	8931708	105.806	17.6362	5.99648e-36	6.42962e-31	0.705239	9552
rs7925728	cg21881798	11	9013002	8931708	-104.572	-17.9297	1.33745e-36	1.52447e-31	0.712055	81294
rs11042149	cg12365402	11	9010737	9010492	-48.3276	-8.94091	3.85434e-15	2.92989e-11	0.380775	245
rs4369406	cg18455992	11	9304120	9304142	-50.4915	-11.3471	4.893e-21	1.18739e-16	0.497596	-22
rs4910046	cg19695805	11	9379617	9385645	145.97	16.3516	4.82187e-33	3.90334e-28	0.672854	-6028
rs1863244	cg10566319	11	10657739	10674645	63.2451	9.75728	3.99566e-17	4.70859e-13	0.422747	-16906
chr11:11978815:I	cg12492653	11	11978815	11862867	-63.9068	-8.11337	3.6283e-13	1.80757e-09	0.336148	115948
rs10765914	cg26166595	11	11998148	11998715	55.6249	9.05841	2.00547e-15	1.63136e-11	0.386951	-567
rs17515545	cg25068253	11	13124275	13124294	43.2275	7.52485	8.50192e-12	2.99218e-08	0.30341	-19
rs1919304	cg23284931	11	13982621	13983273	118.345	20.4221	6.07715e-42	2.17323e-36	0.762367	-652
rs4757250	cg19336497	11	14375683	14380999	-66.1839	-14.9283	9.99755e-30	5.81488e-25	0.631576	-5316
rs7101755	cg25393009	11	14843472	14691641	-86.1055	-10.3846	1.15281e-18	1.86922e-14	0.453415	151831
rs10766229	cg03245590	11	15325476	15329459	-75.4531	-14.1473	7.23092e-28	3.65389e-23	0.606235	-3983
rs10832716	cg03198203	11	17028070	17034484	-69.9713	-9.4175	2.69702e-16	2.74015e-12	0.405549	-6414
rs5213	cg22937444	11	17408404	17411766	-28.8813	-10.2578	2.36503e-18	3.6728e-14	0.447329	-3362
rs4757540	cg27062927	11	17559509	17555142	29.1478	8.09667	3.97206e-13	1.96205e-09	0.335229	4367
chr11:17585235:I	cg26338473	11	17585235	17599798	-193.735	-10.2239	2.8639e-18	4.39301e-14	0.445698	-14563
rs7930233	cg01144436	11	17744607	17743946	55.1669	9.05036	2.09737e-15	1.69426e-11	0.386529	661
rs12271075	cg02608124	11	18176335	18193422	-65.841	-9.16251	1.12262e-15	9.60766e-12	0.392386	-17087
chr11:18412389:D	cg07093428	11	18412389	18433500	-236.72	-19.5639	3.84522e-40	1.00508e-34	0.746463	-21111
rs2042687	cg14409029	11	19186826	19138243	78.5497	9.51778	1.53663e-16	1.64329e-12	0.410666	48583
rs10741777	cg13922121	11	19572557	19575262	41.8164	9.35091	3.9165e-16	3.85948e-12	0.402133	-2705
rs10766567	cg13922121	11	19572599	19575262	41.8164	9.35091	3.9165e-16	3.85948e-12	0.402133	-2663
rs10437608	cg01397325	11	20385606	20386022	-45.1205	-7.29943	2.7848e-11	8.85428e-08	0.290709	-416
rs35725172	cg20040320	11	23185968	23191996	-72.8544	-7.45111	1.25516e-11	4.26854e-08	0.299263	-6028
chr11:25063792:D	cg11015348	11	25063792	25070714	-61.2632	-7.46281	1.18e-11	4.0425e-08	0.299922	-6922
rs7117246	cg23062112	11	26353121	26353630	29.9831	7.52802	8.36029e-12	2.94583e-08	0.303588	-509
rs7126943	cg10370305	11	27303937	27303972	59.3766	9.57086	1.14047e-16	1.24437e-12	0.413361	-35
rs137895375	cg06241208	11	30288269	30344200	57.8561	8.07732	4.41099e-13	2.14746e-09	0.334163	-55931
rs11824421	cg06552810	11	31064570	31128660	66.398	9.80332	3.08258e-17	3.72513e-13	0.425046	-64090
rs2194923	cg06552810	11	31066611	31128660	66.398	9.80332	3.08258e-17	3.72513e-13	0.425046	-62049
rs4067330	cg06552810	11	31087870	31128660	66.398	9.80332	3.08258e-17	3.72513e-13	0.425046	-40790
rs56402103	cg06552810	11	31106074	31128660	66.398	9.80332	3.08258e-17	3.72513e-13	0.425046	-22586
rs72908789	cg18008653	11	33240705	33185376	-42.6669	-7.93442	9.54235e-13	4.25674e-09	0.326268	55329
rs831619	cg19252931	11	33733839	33721847	-108.882	-8.58796	2.7133e-14	1.7135e-10	0.361973	11992
rs831637	cg19252931	11	33738267	33721847	-108.882	-8.58796	2.7133e-14	1.7135e-10	0.361973	16420
rs167054	cg25522867	11	34249011	34236648	-45.0575	-7.45729	1.21491e-11	4.15404e-08	0.299611	12363
rs7104705	cg07253191	11	34935111	34936862	65.4971	9.4538	2.20031e-16	2.27781e-12	0.407406	-1751
rs1010394	cg22785492	11	35542582	35542580	-29.5935	-8.12217	3.45929e-13	1.73096e-09	0.336632	2
rs17795186	cg14642338	11	35546732	35547903	52.8481	7.92358	1.01159e-12	4.49105e-09	0.325667	-1171
rs4755453	cg01476222	11	36530644	36522143	-131.656	-8.70612	1.41453e-14	9.41736e-11	0.368308	8501
rs10768740	cg24859393	11	41808512	41809894	-56.2524	-10.6014	3.3723e-19	5.88115e-15	0.463675	-1382
rs7110636	cg03447554	11	43060204	43094025	54.8118	7.46085	1.19228e-11	4.08243e-08	0.299812	-33821
rs11037797	cg09436931	11	44026098	44026620	-38.4479	-7.41182	1.54384e-11	5.17111e-08	0.29705	-522
rs11037798	cg09436931	11	44026149	44026620	-38.4479	-7.41182	1.54384e-11	5.17111e-08	0.29705	-471
rs2074048	cg09436931	11	44025878	44026620	-38.4479	-7.41182	1.54384e-11	5.17111e-08	0.29705	-742
rs2074038	cg18265608	11	44087989	44087367	-84.4764	-11.6476	8.89063e-22	2.31828e-17	0.510664	622
rs7116949	cg17338544	11	44554667	44559989	25.7759	7.51196	9.10184e-12	3.18146e-08	0.302686	-5322
rs12802489	cg00792751	11	44978529	44979029	-100.5	-17.927	1.35631e-36	1.54327e-31	0.711992	-500
rs10769159	cg03365937	11	45688595	45688659	-73.7461	-9.82144	2.78315e-17	3.39149e-13	0.425949	-64
rs11039134	cg03339077	11	47242472	47165057	75.4679	10.933	5.13605e-20	1.04921e-15	0.479021	77415
rs12282783	cg17614165	11	47460005	47468663	40.8792	8.91979	4.33384e-15	3.26352e-11	0.379661	-8658
rs35184771	cg18512352	11	47475189	47633146	-58.6118	-10.231	2.75103e-18	4.22885e-14	0.446041	-157957
rs34242224	cg19709146	11	47745589	47745115	111.693	7.63711	4.68628e-12	1.73712e-08	0.309706	474
rs3971207	cg07602195	11	48309868	48345361	95.5296	11.3745	4.18638e-21	1.02201e-16	0.498805	-35493
rs1905286	cg24672777	11	48319260	48374446	-70.0883	-8.82236	7.43807e-15	5.24375e-11	0.374501	-55186
rs11245819	cg09667753	11	50678082	50239550	70.2904	8.56303	3.11221e-14	1.95141e-10	0.360631	438532
rs58295475	cg20623702	11	55068879	55431584	-80.9865	-10.0952	5.93199e-18	8.52485e-14	0.439446	-362705
rs11231456	cg22937354	11	55662039	55606216	-104.362	-9.0837	1.74201e-15	1.43771e-11	0.388274	55823
rs652689	cg26794700	11	56608758	56587595	70.7329	11.2617	7.94417e-21	1.87402e-16	0.49382	21163
rs4529894	cg00522883	11	57199645	57194120	109.463	9.11076	1.49818e-15	1.25558e-11	0.389688	5525
rs2649649	cg17470231	11	57328713	57304885	43.797	7.59077	5.99476e-12	2.17012e-08	0.307109	23828
rs2729375	cg17470231	11	57330767	57304885	43.797	7.59077	5.99476e-12	2.17012e-08	0.307109	25882
rs6591492	cg02220129	11	58571321	58598239	-62.0782	-8.74933	1.11416e-14	7.60193e-11	0.370615	-26918
rs12223073	cg18551877	11	58610280	58612087	145.93	7.93842	9.33916e-13	4.18014e-09	0.326489	-1807
rs693960	cg07745373	11	58941450	58941415	-58.7696	-7.98391	7.30797e-13	3.34601e-09	0.329007	35
rs140076419	cg01617317	11	59831304	59824110	-163.513	-8.22885	1.93762e-13	1.03334e-09	0.342484	7194
rs1947360	cg22311510	11	60054948	60050143	41.0474	8.32893	1.12274e-13	6.20439e-10	0.34795	4805
rs72928780	cg17988546	11	60312126	60282972	-95.7405	-7.21914	4.2357e-11	1.28924e-07	0.286169	29154
rs11230467	cg11299537	11	60528198	60531387	-17.4982	-7.30834	2.65784e-11	8.49045e-08	0.291213	-3189
rs500659	cg18856296	11	60609412	60609242	-99.5731	-24.979	7.56646e-51	7.35014e-45	0.827575	170
rs555622	cg07268726	11	60702346	60701918	-66.0597	-23.577	3.19086e-48	2.56389e-42	0.810462	428
rs11230563	cg10158843	11	60776209	60776172	62.2636	9.12362	1.39453e-15	1.17339e-11	0.39036	37
rs12799829	cg02160738	11	60970554	60961816	37.5272	8.09248	4.06321e-13	2.00373e-09	0.334998	8738
rs7925523	cg09147119	11	61442492	61425222	92.085	7.3366	2.29208e-11	7.42222e-08	0.292808	17270
rs4564341	cg19617373	11	61573540	61548003	-132.982	-7.4257	1.43503e-11	4.82776e-08	0.297832	25537
rs61897793	cg11250194	11	61599347	61601937	-32.7032	-8.25566	1.67437e-13	9.00327e-10	0.343951	-2590
rs3867135	cg05871569	11	61888769	61891931	97.2341	12.4016	1.24619e-23	4.29823e-19	0.541929	-3162
rs10897277	cg16509239	11	62210198	62212431	-46.4718	-7.37717	1.85236e-11	6.08765e-08	0.295098	-2233
rs2428551	cg11755407	11	62329758	62370490	138.642	21.8876	6.32178e-45	3.14084e-39	0.786559	-40732
chr11:63216069:D	cg10972932	11	63216069	63215698	55.5991	9.38711	3.19782e-16	3.2278e-12	0.403992	371
rs2318110	cg14842237	11	63700443	63784102	-48.9472	-15.0415	5.40403e-30	3.29016e-25	0.635083	-83659
rs2236647	cg06243084	11	63964605	63990629	-64.2434	-9.95454	1.31342e-17	1.73535e-13	0.432545	-26024
rs11601651	cg05888643	11	64136667	64140424	-67.8848	-8.04302	5.31057e-13	2.50915e-09	0.332272	-3757
rs475032	cg19033073	11	64140737	64146776	-54.0873	-7.64703	4.44531e-12	1.65755e-08	0.310261	-6039
rs2021860	cg14139581	11	64361384	64358342	-70.3904	-8.08453	4.24194e-13	2.07754e-09	0.334561	3042
rs3936999	cg17344040	11	64626239	64626220	83.6249	8.36612	9.16278e-14	5.17175e-10	0.349974	19
chr11:64962570:D	cg02675946	11	64962570	64993239	138.069	12.223	3.4174e-23	1.08656e-18	0.534719	-30669
rs11604369	cg21890820	11	65280407	65308645	142.114	12.6445	3.16732e-24	1.19781e-19	0.551545	-28238
rs1466462	cg27068330	11	65419364	65405492	-13.4999	-8.76803	1.00474e-14	6.91474e-11	0.371611	13872
rs2306363	cg24468199	11	65405600	65410028	-74.3969	-14.2671	3.73488e-28	1.91554e-23	0.610255	-4428
rs576663	cg08755490	11	65498942	65554678	235.67	21.6528	1.86606e-44	8.61908e-39	0.782915	-55736
rs479844	cg10518572	11	65551957	65560635	-55.0325	-8.07898	4.37147e-13	2.12992e-09	0.334255	-8678
rs4930320	cg15531562	11	65576788	65601754	-67.0266	-10.1519	4.30616e-18	6.38706e-14	0.442204	-24966
rs11227332	cg19792802	11	65623739	65647270	72.0168	7.85727	1.44482e-12	6.16383e-09	0.321987	-23531
rs470192	cg17985854	11	65724291	65770987	90.4777	20.3255	9.64762e-42	3.37586e-36	0.760645	-46696
rs3741367	cg00548822	11	66083129	66079194	-32.1885	-8.93687	3.94188e-15	2.9905e-11	0.380562	3935
rs12417769	cg24851651	11	66437010	66362959	-76.8126	-12.6023	4.01763e-24	1.50307e-19	0.54989	74051
rs6591223	cg01759756	11	66609289	66579670	-93.0385	-11.342	5.03684e-21	1.22139e-16	0.497371	29619
rs34482178	cg21994822	11	66709024	66741747	-38.4176	-7.77754	2.21535e-12	8.88987e-09	0.31755	-32723
rs11227793	cg17375396	11	67194593	67202808	44.9633	8.23064	1.91875e-13	1.02361e-09	0.342583	-8215
rs7948073	cg24690094	11	67375184	67383802	-91.0422	-9.68477	6.01035e-17	6.92969e-13	0.41911	-8618
rs12807167	cg23131993	11	67483867	67483571	-31.0411	-7.66255	4.09288e-12	1.53739e-08	0.311129	296
rs2428815	cg24974729	11	67764663	67764320	204.968	18.4809	8.23022e-38	1.09542e-32	0.724311	343
rs11823032	cg17970341	11	68145166	68139725	-50.6683	-8.76576	1.01742e-14	6.99611e-11	0.37149	5441
rs10791994	cg07326602	11	68513246	68495403	-32.1881	-7.64916	4.39524e-12	1.64054e-08	0.31038	17843
chr11:68637086:D	cg04772025	11	68637086	68637568	74.5993	11.3802	4.05491e-21	9.91404e-17	0.499052	-482
rs11228469	cg01403660	11	68829638	68851641	-39.3986	-8.05313	5.02792e-13	2.39894e-09	0.33283	-22003
rs3740644	cg10877130	11	69283141	69285772	17.9148	8.83634	6.88398e-15	4.89501e-11	0.375243	-2631
rs11263620	cg05389970	11	69681108	69682764	-56.7445	-10.2667	2.24887e-18	3.49812e-14	0.447758	-1656
rs4980707	cg03556313	11	69829963	69832524	-72.263	-7.27344	3.19034e-11	1.00073e-07	0.28924	-2561
rs10898112	cg05846633	11	69934085	69934109	-61.214	-9.84653	2.41608e-17	2.97313e-13	0.427197	-24
rs9666157	cg07642499	11	69957917	69957602	-96.6476	-7.5794	6.36772e-12	2.29518e-08	0.306472	315
rs2515272	cg24365896	11	69974621	69974745	-62.4055	-10.0773	6.56333e-18	9.30452e-14	0.438573	-124
rs35572041	cg00447817	11	70462403	70484490	-96.6394	-12.2924	2.30816e-23	7.62833e-19	0.537537	-22087
rs60034732	cg23481419	11	71280145	71282370	-122.838	-8.55485	3.25539e-14	2.03199e-10	0.36019	-2225
chr11:71515583:D	cg20835708	11	71515583	71524500	-79.0058	-14.5148	9.57683e-29	5.17694e-24	0.618408	-8917
rs12288631	cg20720680	11	71938846	71948712	-62.6241	-8.35067	9.97046e-14	5.58117e-10	0.349133	-9866
rs637028	cg16259171	11	73660546	73660510	-41.8992	-7.67707	3.78819e-12	1.43578e-08	0.311942	36
rs634771	cg23327896	11	73668842	73669290	155.665	18.8971	1.02875e-38	1.7346e-33	0.733114	-448
rs659366	cg25592907	11	73694754	73676012	-67.1455	-8.47141	5.14753e-14	3.06042e-10	0.355686	18742
rs45595943	cg10064339	11	73694738	73693792	373.318	35.4995	8.6115e-68	5.60475e-60	0.906489	946
rs11236205	cg25880958	11	74382573	74394337	-60.6581	-12.3694	1.4945e-23	5.08995e-19	0.540639	-11764
rs12419929	cg02673002	11	74611435	74459317	-112.736	-14.5495	7.91696e-29	4.29751e-24	0.619535	152118
rs2447949	cg12850892	11	75943729	75945585	69.1849	8.30594	1.2729e-13	6.98119e-10	0.346696	-1856
rs11236797	cg10400081	11	76299649	76299682	-149.687	-16.3683	4.41593e-33	3.59261e-28	0.673302	-33
rs114066992	cg10109470	11	76424611	76430445	-76.837	-17.6194	6.53632e-36	6.87258e-31	0.704842	-5834
rs1224956	cg23372216	11	76518998	76518340	39.8762	9.38632	3.21196e-16	3.24056e-12	0.403951	658
rs6592711	cg04367164	11	76895273	76902992	-50.707	-7.80383	1.92441e-12	7.83886e-09	0.319014	-7719
rs6592738	cg12586386	11	77323126	77299805	75.0116	8.98219	3.06452e-15	2.37925e-11	0.38295	23321
rs10899435	cg09721595	11	77777019	77773924	-99.0641	-11.7048	6.42712e-22	1.70717e-17	0.513113	3095
rs55836023	cg25872744	11	85566157	85566296	-61.7898	-11.2196	1.00908e-20	2.34724e-16	0.491947	-139
rs11601917	cg01663953	11	86116919	86133777	-35.6569	-7.25084	3.59002e-11	1.11317e-07	0.287963	-16858
rs1426926	cg23502204	11	87903141	87905295	-39.809	-8.54049	3.52273e-14	2.1867e-10	0.359417	-2154
rs7940029	cg05041596	11	89847911	89867385	80.7477	10.5165	5.45978e-19	9.20111e-15	0.459676	-19474
rs3758758	cg26834418	11	89956588	89957033	45.3558	7.27674	3.13571e-11	9.85018e-08	0.289427	-445
rs1943354	cg01693326	11	89921664	89957476	55.0837	9.20933	8.64442e-16	7.54684e-12	0.394819	-35812
rs57156036	cg02278924	11	92828284	92814421	-129.729	-7.46951	1.13905e-11	3.91025e-08	0.300298	13863
rs3133519	cg15737290	11	93056540	93063684	86.9629	15.1316	3.31378e-30	2.05405e-25	0.637848	-7144
rs72966993	cg15456144	11	93289678	93277178	-112.617	-8.43719	6.21002e-14	3.63206e-10	0.353832	12500
rs11020540	cg26875233	11	93583368	93583750	42.7507	7.82427	1.72469e-12	7.16845e-09	0.320152	-382
rs3020004	cg17111166	11	93918837	93916953	-67.698	-8.15739	2.85749e-13	1.46152e-09	0.338567	1884
rs4753659	cg03680032	11	94965293	94965610	-99.3771	-14.3414	2.48184e-28	1.30056e-23	0.612721	-317
rs72985208	cg04230579	11	97877640	97837652	-134.997	-9.1257	1.3785e-15	1.16105e-11	0.390468	39988
rs1690805	cg22878054	11	99545375	99397252	105.251	13.6602	1.07464e-26	4.92552e-22	0.589388	148123
rs626566	cg22878054	11	99547355	99397252	105.251	13.6602	1.07464e-26	4.92552e-22	0.589388	150103
chr11:102638806:D	cg08804111	11	102638806	102638778	-50.2142	-7.78451	2.13417e-12	8.59696e-09	0.317938	28
rs11226657	cg20270341	11	105060775	105022900	73.6313	10.7028	1.89774e-19	3.50891e-15	0.468409	37875
rs11226969	cg22900569	11	106109832	106120109	-47.5808	-9.2669	6.26647e-16	5.77037e-12	0.397801	-10277
rs615488	cg25013443	11	107332456	107331110	-65.2471	-11.5112	1.92691e-21	4.89699e-17	0.504778	1346
chr11:108183413:D	cg14761454	11	108183413	108092087	91.3009	13.453	3.40623e-26	1.50097e-21	0.581972	91326
rs1940212	cg21560076	11	108419419	108422996	-91.0025	-11.7891	3.98566e-22	1.10011e-17	0.516697	-3577
chr11:110579175:I	cg21197233	11	110579175	110578533	88.8343	7.8644	1.39056e-12	5.95145e-09	0.322383	642
rs10891234	cg08450021	11	111100226	111101517	-83.8794	-9.88528	1.94165e-17	2.43583e-13	0.429121	-1291
rs7122375	cg03078767	11	111171071	111154742	-77.6577	-8.42501	6.63833e-14	3.85417e-10	0.353172	16329
rs2850247	cg09085632	11	111637202	111637200	104.683	12.1729	4.53677e-23	1.4074e-18	0.532675	2
rs2518348	cg15300101	11	112096637	112096625	-62.2828	-12.2253	3.37275e-23	1.07447e-18	0.534814	12
chr11:112624249:D	cg24986840	11	112624249	112693829	183.263	9.08541	1.72549e-15	1.42552e-11	0.388364	-69580
rs620291	cg19624354	11	113113858	113113890	-82.743	-7.69188	3.50078e-12	1.33673e-08	0.312769	-32
rs10891544	cg14159747	11	113256152	113255604	123.059	19.4001	8.57477e-40	1.92443e-34	0.743268	548
rs7107223	cg14159747	11	113255574	113255604	123.059	19.4001	8.57477e-40	1.92443e-34	0.743268	-30
rs877137	cg14159747	11	113256330	113255604	123.059	19.4001	8.57477e-40	1.92443e-34	0.743268	726
rs17532674	cg20424531	11	113548731	113348237	78.9863	9.40961	2.81899e-16	2.8605e-12	0.405145	200494
rs2446898	cg19959041	11	115451865	115451985	48.5408	7.36466	1.97819e-11	6.47111e-08	0.294392	-120
rs76949725	cg13837721	11	116151015	116147580	165.957	15.4558	5.74721e-31	3.8964e-26	0.647583	3435
rs28480969	cg19623012	11	116371317	116371330	51.6718	7.83715	1.60963e-12	6.80363e-09	0.320868	-13
rs74330350	cg15855170	11	116560528	116574279	54.813	18.0885	5.96763e-37	6.97308e-32	0.715657	-13751
rs79280888	cg15855170	11	116560529	116574279	54.813	18.0885	5.96763e-37	6.97308e-32	0.715657	-13750
rs12362930	cg14815609	11	116510138	116647723	-157.273	-7.35397	2.0924e-11	6.82519e-08	0.293789	-137585
rs2854116	cg08985259	11	116700169	116699649	-52.3481	-9.58697	1.04176e-16	1.14861e-12	0.414177	520
rs10892058	cg20608306	11	116876621	116969690	35.6504	8.61646	2.31927e-14	1.48528e-10	0.363504	-93069
rs10892059	cg20608306	11	116881645	116969690	35.6504	8.61646	2.31927e-14	1.48528e-10	0.363504	-88045
rs10892060	cg20608306	11	116881662	116969690	35.6504	8.61646	2.31927e-14	1.48528e-10	0.363504	-88028
rs7127881	cg20608306	11	116880798	116969690	35.6504	8.61646	2.31927e-14	1.48528e-10	0.363504	-88892
rs10790223	cg00971332	11	117800700	117800571	51.117	7.41426	1.52413e-11	5.10904e-08	0.297188	129
rs77329917	cg22259797	11	118982670	118986860	31.4123	8.0038	6.56389e-13	3.03803e-09	0.330107	-4190
rs634182	cg04818594	11	119341038	119341250	79.2751	8.35909	9.5219e-14	5.36143e-10	0.349591	-212
chr11:120038143:I	cg04390734	11	120038143	120039366	37.2384	8.41432	7.03869e-14	4.06594e-10	0.352592	-1223
rs12363974	cg15392029	11	120277388	120195717	-29.1246	-7.80315	1.93142e-12	7.86299e-09	0.318977	81671
rs1375013	cg04265964	11	121808868	121806961	-50.8307	-7.56851	6.74629e-12	2.4193e-08	0.305861	1907
rs1791977	cg13820391	11	121835389	121835505	-55.175	-11.6772	7.51436e-22	1.97364e-17	0.511935	-116
rs10892819	cg10262710	11	122074044	122074011	59.6415	10.3739	1.22531e-18	1.97623e-14	0.452901	33
chr11:122376287:I	cg20905796	11	122376287	122376861	-227.348	-22.0556	2.92528e-45	1.47589e-39	0.789116	-574
rs77277044	cg04681489	11	123325012	123325084	-110.267	-8.63006	2.15188e-14	1.38777e-10	0.364234	-72
chr11:123797399:D	cg02613300	11	123797399	123776728	-89.7217	-9.1443	1.24269e-15	1.05905e-11	0.391437	20671
rs78143027	cg02613300	11	123800054	123776728	-89.7217	-9.1443	1.24269e-15	1.05905e-11	0.391437	23326
rs473308	cg26664752	11	123924692	123940635	40.5221	7.81053	1.85653e-12	7.63692e-09	0.319387	-15943
rs7941464	cg12393108	11	124057462	124064793	-51.7158	-7.44234	1.31452e-11	4.45575e-08	0.29877	-7331
rs12807021	cg26722658	11	124555909	124545191	-119.14	-9.53711	1.37853e-16	1.48324e-12	0.411649	10718
chr11:124836371:I	cg03800939	11	124836371	124933814	-52.4423	-9.5149	1.56168e-16	1.6668e-12	0.41052	-97443
rs7937112	cg03868193	11	124959392	124958746	-62.4968	-10.6565	2.46674e-19	4.41425e-15	0.466255	646
rs7101649	cg10103906	11	125676570	125744170	-52.142	-7.63415	4.7606e-12	1.75956e-08	0.30954	-67600
rs577149	cg03382250	11	126472512	126471892	58.1965	7.83088	1.66464e-12	6.9853e-09	0.32052	620
rs474504	cg10363005	11	126867324	126867352	-92.3965	-8.93447	3.99464e-15	3.027e-11	0.380436	-28
chr11:126875497:I	cg11718317	11	126875497	126873689	26.1779	8.46582	5.30802e-14	3.14615e-10	0.355383	1808
chr11:127807373:D	cg20093339	11	127807373	127896734	81.8359	7.7664	2.35138e-12	9.37909e-09	0.316929	-89361
rs645601	cg13488811	11	128689444	128685313	68.6971	9.17576	1.04264e-15	8.97856e-12	0.393075	4131
rs11601659	cg04191300	11	128728887	128729652	-107.43	-11.4486	2.74957e-21	6.81792e-17	0.50205	-765
rs11221889	cg25124966	11	129750795	129723987	-31.4902	-8.70185	1.44827e-14	9.60758e-11	0.36808	26808
rs2640224	cg21071237	11	130395237	130379621	115.567	7.9414	9.19015e-13	4.11911e-09	0.326655	15616
rs3751039	cg14779329	11	130773076	130786720	33.8892	8.51118	4.13812e-14	2.51614e-10	0.357835	-13644
rs145387883	cg04934246	11	131410982	131410981	-262.52	-9.17441	1.05051e-15	9.04268e-12	0.393005	1
rs2512882	cg02960500	11	131469310	131469924	-50.6861	-11.0785	2.24866e-20	4.90624e-16	0.485622	-614
rs813146	cg06136054	11	131541003	131544295	66.2276	13.4133	4.25104e-26	1.8644e-21	0.580533	-3292
rs10894439	cg18009484	11	131630696	131630593	-67.4594	-7.73221	2.82281e-12	1.10297e-08	0.315022	103
rs487303	cg07773597	11	131788217	131793369	-65.9925	-8.13603	3.20877e-13	1.62131e-09	0.337394	-5152
rs1077373	cg14483831	11	133032251	133032572	100.676	15.2955	1.36446e-30	8.70639e-26	0.642811	-321
rs59722096	cg10486069	11	133658007	133658113	-128.268	-9.96041	1.27066e-17	1.68363e-13	0.432834	-106
rs4609620	cg14349672	11	133703282	133703707	-42.4895	-8.36743	9.09748e-14	5.13712e-10	0.350045	-425
rs11223627	cg03392386	11	133800769	133800800	-83.1149	-11.0495	2.65125e-20	5.69865e-16	0.484312	-31
rs543528	cg26723847	11	134099101	134095652	-47.661	-10.0565	7.38232e-18	1.03797e-13	0.437555	3449
rs73600961	cg02275226	11	134602841	134608598	-211.179	-17.9462	1.22993e-36	1.40437e-31	0.712431	-5757
rs10750579	cg19558933	11	134632225	134632242	53.6628	8.88642	5.21542e-15	3.81097e-11	0.377897	-17
rs753353	cg04058461	11	134662127	134662135	55.5867	8.74615	1.13391e-14	7.7261e-11	0.370445	-8
rs58502710	cg19153300	11	134861591	134794980	-191.109	-8.95009	3.66275e-15	2.80062e-11	0.381259	66611
rs7964360	cg02412810	12	216210	217788	-57.7146	-8.85399	6.2427e-15	3.93438e-11	0.376179	-1578
rs510714	cg19778375	12	298500	297831	-186.619	-17.1458	7.52723e-35	1.08644e-29	0.693382	669
rs34038797	cg01201512	12	740009	740338	192.695	21.6761	1.67527e-44	8.33258e-39	0.783281	-329
rs4980955	cg20781967	12	742324	772688	63.9063	8.88433	5.27608e-15	3.34675e-11	0.377786	-30364
rs11614126	cg12013258	12	759345	776351	-108.651	-8.94672	3.73213e-15	2.40023e-11	0.381081	-17006
rs12368326	cg20781967	12	763370	772688	69.8239	7.86469	1.38843e-12	6.2005e-09	0.322399	-9318
chr12:765606:I	cg12013258	12	765606	776351	-110.625	-9.13802	1.28692e-15	8.77436e-12	0.391111	-10745
rs11064103	cg20781967	12	766741	772688	75.1972	8.37557	8.70156e-14	4.77483e-10	0.350487	-5947
rs3809263	cg20781967	12	773456	772688	80.2193	12.8515	9.88544e-25	2.39657e-20	0.559563	768
rs11611269	cg12013258	12	776075	776351	-113.913	-10.4523	7.85495e-19	8.84943e-15	0.456637	-276
rs7315709	cg12013258	12	776097	776351	-113.913	-10.4523	7.85495e-19	8.84943e-15	0.456637	-254
rs6489710	cg20781967	12	777008	772688	79.9144	12.8504	9.94947e-25	2.41099e-20	0.559519	4320
rs61916682	cg20781967	12	779358	772688	78.1597	7.36224	2.00354e-11	7.28825e-08	0.294255	6670
rs7137755	cg12013258	12	779470	776351	-113.903	-10.4519	7.87175e-19	8.85137e-15	0.45662	3119
rs61919993	cg07813377	12	1200127	1192425	49.7293	10.3266	1.6015e-18	1.69679e-14	0.450639	7702
rs10848495	cg15027294	12	1607390	1609537	91.0301	9.00069	2.76496e-15	1.80448e-11	0.383923	-2147
rs61912255	cg02664109	12	1724433	1721081	-150.916	-7.64901	4.39881e-12	1.80781e-08	0.310372	3352
rs6489330	cg21224286	12	1907853	1909916	149.219	29.678	5.69768e-59	3.00989e-51	0.871387	-2063
rs117113203	cg16196728	12	1950537	1937877	-174.317	-7.48423	1.05387e-11	4.01994e-08	0.301127	12660
rs2108640	cg13038422	12	1973348	1973367	-49.1876	-9.51735	1.5403e-16	1.16674e-12	0.410645	-19
rs2098011	cg26343563	12	2031563	2031546	121.168	11.704	6.45736e-22	1.11843e-17	0.513077	17
chr12:2317009:D	cg03885818	12	2317009	2299830	-52.4434	-17.6373	5.96299e-36	1.07144e-30	0.705265	17179
rs4766002	cg25972924	12	2986911	2986879	58.8505	10.1648	4.00172e-18	3.91912e-14	0.442834	32
rs740059	cg11146114	12	4671490	4671731	100.501	17.3572	2.52088e-35	3.84882e-30	0.698565	-241
rs980132	cg10980102	12	6169219	6166874	-115.359	-9.45305	2.20963e-16	1.64636e-12	0.407367	2345
chr12:6453511:I	cg26254667	12	6453511	6452518	34.6393	8.47135	5.14949e-14	2.90165e-10	0.355682	993
rs2886093	cg21225563	12	6645565	6645571	47.6674	8.13573	3.21396e-13	1.62471e-09	0.337377	-6
rs61230147	cg04105166	12	6869503	6836105	-125.928	-9.29576	5.33268e-16	3.78638e-12	0.399291	33398
chr12:6926962:D	cg20093940	12	6926962	6930084	82.9263	8.78599	9.09715e-15	5.6478e-11	0.372567	-3122
rs7963014	cg25316512	12	7030185	7032991	-39.5012	-9.52561	1.47055e-16	1.11711e-12	0.411064	-2806
rs11054975	cg09651654	12	7788771	7781431	-166.619	-9.12768	1.36331e-15	9.26524e-12	0.390572	7340
rs187828450	cg08962682	12	8580447	8850939	67.366	7.36932	1.93038e-11	7.04637e-08	0.294655	-270492
rs880369	cg24733624	12	9517550	9517562	-78.7618	-12.2081	3.71763e-23	7.49609e-19	0.534113	-12
rs10771918	cg18705633	12	9746600	9720554	-69.428	-15.2434	1.80868e-30	1.22495e-25	0.641242	26046
rs74065410	cg02513556	12	10096010	10095902	-165.821	-10.0697	6.85163e-18	6.4833e-14	0.438201	108
rs10845030	cg18924562	12	10231335	10242785	125.811	15.1912	2.39854e-30	1.56815e-25	0.639664	-11450
rs6488255	cg18924562	12	10251020	10242785	126.646	15.5357	3.73757e-31	3.11916e-26	0.649934	8235
rs2708375	cg25106783	12	11220791	11244899	-60.8476	-12.5736	4.72315e-24	1.04005e-19	0.54876	-24108
rs11054076	cg24891312	12	11074886	11549555	-57.0798	-8.53578	3.61516e-14	2.0765e-10	0.359162	-474669
rs10772486	cg18232235	12	11697572	11700321	391.511	24.2561	1.66038e-49	3.37354e-43	0.819032	-2749
rs10772509	cg00610577	12	12010056	12008666	-49.7796	-9.2943	5.37635e-16	3.81534e-12	0.399216	1390
rs743614	cg00610577	12	12009874	12008666	-49.7796	-9.2943	5.37635e-16	3.81534e-12	0.399216	1208
rs7956248	cg26632875	12	13177941	13179742	48.0802	11.8382	3.01758e-22	5.48359e-18	0.518772	-1801
chr12:13196929:I	cg07814122	12	13196929	13196942	81.4254	7.5006	9.66541e-12	3.71014e-08	0.302047	-13
rs11044266	cg24806623	12	18868668	18868655	-104.595	-15.5631	3.22573e-31	2.72211e-26	0.650735	13
chr12:21602298:D	cg21962791	12	21602298	21590305	77.3835	15.1825	2.51438e-30	1.62975e-25	0.639399	11993
rs11047899	cg11559192	12	25371904	25357592	-70.1824	-10.1009	5.74378e-18	5.48092e-14	0.439724	14312
rs11048695	cg07645296	12	26981451	26987065	-55.6973	-8.43343	6.33913e-14	3.52166e-10	0.353629	-5614
rs306636	cg11915525	12	27620210	27622700	-126.407	-10.9829	3.86909e-20	5.31161e-16	0.481294	-2490
rs875608	cg23785280	12	27972565	27971832	90.6578	15.8753	6.0552e-32	6.11616e-27	0.65971	733
rs4931184	cg04074153	12	29557852	29568207	-101.544	-13.0675	2.94151e-25	7.69637e-21	0.56776	-10355
rs7134911	cg13114921	12	30975469	30976001	75.1628	7.62095	5.10681e-12	2.07153e-08	0.308801	-532
rs33147	cg22243918	12	30976903	30976867	58.0305	14.8628	1.42856e-29	7.646e-25	0.629526	36
rs10843914	cg00391247	12	31375812	31378024	-30.489	-8.23894	1.83406e-13	9.58801e-10	0.343036	-2212
chr12:32279001:I	cg05979511	12	32279001	32277197	-67.4956	-10.1445	4.49054e-18	4.35505e-14	0.441844	1804
rs11053214	cg10856724	12	34467703	34555212	-73.3071	-15.4078	7.44105e-31	5.8845e-26	0.646164	-87509
rs4768587	cg09788416	12	39539254	39539408	-164.328	-14.6346	4.96571e-29	2.49355e-24	0.622283	-154
rs10880253	cg17420585	12	42538837	42539391	-129.443	-25.9816	1.15072e-52	1.55413e-45	0.838518	-554
rs4285945	cg15251256	12	46105783	46101447	53.7433	10.2366	2.66536e-18	2.75541e-14	0.446311	4336
rs4768697	cg15584813	12	46748965	47219626	37.5517	7.54494	7.64403e-12	3.009e-08	0.304538	-470661
rs2634678	cg21466736	12	48735538	48725269	-33.1009	-9.06663	1.91578e-15	1.27509e-11	0.387381	10269
rs2634680	cg21466736	12	48734564	48725269	-33.1009	-9.06663	1.91578e-15	1.27509e-11	0.387381	9295
rs2634682	cg21466736	12	48732943	48725269	-33.1009	-9.06663	1.91578e-15	1.27509e-11	0.387381	7674
rs2634684	cg21466736	12	48730875	48725269	-33.1009	-9.06663	1.91578e-15	1.27509e-11	0.387381	5606
rs2732466	cg21466736	12	48732459	48725269	-33.1009	-9.06663	1.91578e-15	1.27509e-11	0.387381	7190
rs2732479	cg21466736	12	48736260	48725269	-33.1009	-9.06663	1.91578e-15	1.27509e-11	0.387381	10991
rs9668292	cg11661914	12	49186296	49180849	73.7954	7.42481	1.44172e-11	5.35592e-08	0.297783	5447
rs2293449	cg07462861	12	49318546	49366152	-27.8919	-7.92459	1.0061e-12	4.58813e-09	0.325723	-47606
rs59990555	cg14846292	12	49726326	49726500	-91.1752	-14.766	2.42138e-29	1.25405e-24	0.626475	-174
rs621391	cg19202886	12	50288615	50288819	-55.9118	-10.8133	1.01353e-19	1.29494e-15	0.473528	-204
rs3782319	cg04450003	12	50345079	50355995	56.268	13.9044	2.76965e-27	1.10174e-22	0.597938	-10916
rs7967705	cg09918394	12	50511408	50523625	-58.6978	-10.9921	3.67098e-20	5.0475e-16	0.481715	-12217
chr12:50641931:D	cg06817772	12	50641931	50678007	79.5198	9.70697	5.30426e-17	4.33554e-13	0.420226	-36076
rs2269684	cg18059802	12	51417758	51347058	-60.8583	-15.6652	1.86443e-31	1.74321e-26	0.653701	70700
rs7399073	cg10377582	12	51614050	51612794	-51.3696	-7.40638	1.58864e-11	5.86541e-08	0.296744	1256
rs73101494	cg20537521	12	52538461	52538433	95.7562	7.54754	7.5393e-12	2.9727e-08	0.304684	28
rs12146804	cg07115262	12	52687416	52702819	-33.5259	-8.61392	2.35193e-14	1.37988e-10	0.363368	-15403
rs4237897	cg16160105	12	52713697	52715050	-86.705	-18.1321	4.78356e-37	1.05732e-31	0.716636	-1353
rs3204962	cg17255302	12	52881337	52828461	114.461	7.81783	1.78536e-12	7.80168e-09	0.319793	52876
rs1798675	cg12795208	12	52849766	52845938	76.2642	9.04691	2.13807e-15	1.41368e-11	0.386348	3828
rs447003	cg12795208	12	52848392	52845938	76.2642	9.04691	2.13807e-15	1.41368e-11	0.386348	2454
rs3803085	cg08186915	12	52942694	52938420	57.2035	13.8152	4.54302e-27	1.71791e-22	0.594838	4274
rs2638497	cg04050068	12	53227803	53227816	26.3505	8.01577	6.15322e-13	2.9234e-09	0.330768	-13
rs2682318	cg06553033	12	53265475	53270239	72.194	12.7819	1.46171e-24	3.4611e-20	0.556885	-4764
rs2055038	cg05393297	12	53355955	53359155	-180.976	-20.5738	2.94773e-42	1.09661e-36	0.765039	-3200
rs12299080	cg02157894	12	53962913	53995504	107.016	7.90038	1.14606e-12	5.18342e-09	0.324381	-32591
rs5009146	cg16917193	12	54089297	54089295	141.364	14.9239	1.02405e-29	5.95722e-25	0.631439	2
rs2366144	cg17410650	12	54324069	54324560	-48.3177	-7.78351	2.14562e-12	9.22411e-09	0.317883	-491
rs4759309	cg25382128	12	54342786	54346509	-39.616	-7.51322	9.04152e-12	3.51097e-08	0.302756	-3723
rs2233921	cg23473088	12	54575800	54529138	84.3274	14.3687	2.13554e-28	9.86127e-24	0.613624	46662
rs12230433	cg16387046	12	55238743	55248207	103.252	16.125	1.60186e-32	1.77031e-27	0.666681	-9464
rs7316195	cg15961105	12	55365947	55370186	53.1515	8.01688	6.11626e-13	2.9082e-09	0.33083	-4239
rs4758996	cg17532978	12	55413004	55413394	37.6278	8.19281	2.35728e-13	1.21395e-09	0.34051	-390
rs7315945	cg13860283	12	55637505	55524042	-40.2601	-7.4148	1.51975e-11	5.6272e-08	0.297219	113463
rs17854601	cg06228542	12	56096884	56123961	62.5354	8.04673	5.20486e-13	2.52507e-09	0.332477	-27077
rs2277324	cg12615879	12	58013175	58013172	65.2332	10.548	4.56495e-19	5.29303e-15	0.461165	3
rs143667619	cg09041389	12	58868547	58874770	-72.0977	-7.87709	1.29892e-12	5.82492e-09	0.323088	-6223
rs4760134	cg01919941	12	58948046	58934471	52.6351	7.54751	7.54065e-12	2.9727e-08	0.304682	13575
rs79131614	cg01099855	12	64271634	64271616	-98.5036	-10.6443	2.64361e-19	3.17754e-15	0.465684	18
rs6581515	cg05197667	12	64379443	64383297	59.6874	9.23129	7.64646e-16	5.34094e-12	0.395958	-3854
chr12:65168882:I	cg27533396	12	65168882	65145223	-222.837	-14.2766	3.54454e-28	1.5963e-23	0.610571	23659
rs34878787	cg16749629	12	66460958	66459807	-39.954	-7.70938	3.18868e-12	1.33508e-08	0.313747	1151
rs4143175	cg20473420	12	67782397	67782441	75.9733	10.55	4.51532e-19	5.24008e-15	0.461256	-44
rs317687	cg22375663	12	69724909	69725435	-57.634	-9.51291	1.57919e-16	1.19517e-12	0.410419	-526
rs9652029	cg23907053	12	70199184	70215816	179.012	16.0395	2.52432e-32	2.73821e-27	0.664313	-16632
rs2137537	cg19656689	12	71113087	71113529	46.5661	8.61472	2.34158e-14	1.37411e-10	0.363411	-442
rs12812659	cg05932702	12	72144590	72148251	39.8342	8.40961	7.22246e-14	3.99265e-10	0.352337	-3661
rs10879923	cg21762222	12	75883580	75874556	-59.5569	-8.8229	7.41601e-15	4.63185e-11	0.37453	9024
chr12:78253397:I	cg24902478	12	78253397	78241621	-46.8194	-8.08893	4.14212e-13	2.04003e-09	0.334803	11776
rs11614033	cg03707749	12	86224306	86240461	70.2158	8.72353	1.28486e-14	7.82505e-11	0.369238	-16155
rs1448096	cg03707749	12	86224623	86240461	70.2158	8.72353	1.28486e-14	7.82505e-11	0.369238	-15838
rs17280483	cg03707749	12	86204457	86240461	70.2158	8.72353	1.28486e-14	7.82505e-11	0.369238	-36004
rs17280790	cg03707749	12	86218542	86240461	70.2158	8.72353	1.28486e-14	7.82505e-11	0.369238	-21919
rs7316772	cg03707749	12	86221213	86240461	70.2158	8.72353	1.28486e-14	7.82505e-11	0.369238	-19248
rs7974167	cg03707749	12	86219536	86240461	70.2158	8.72353	1.28486e-14	7.82505e-11	0.369238	-20925
rs1493419	cg07424377	12	86636628	86658745	35.1426	7.97516	7.66115e-13	3.57424e-09	0.328524	-22117
rs10858902	cg00757033	12	89927789	89920650	65.38	10.2681	2.23057e-18	2.32596e-14	0.447828	7139
rs17250538	cg12516686	12	90689006	90686217	-172.348	-12.6665	2.79939e-24	6.32245e-20	0.552402	2789
rs11106403	cg14272049	12	92441619	92453691	-68.0027	-9.62777	8.28232e-17	6.50984e-13	0.416239	-12072
rs35443572	cg09688127	12	93771224	93770794	202.307	11.4543	2.6621e-21	4.17794e-17	0.502299	430
rs183565006	cg25483123	12	94358393	94366668	-212.189	-13.3613	5.68477e-26	1.76547e-21	0.578638	-8275
rs7136771	cg08922308	12	95237500	95226993	-89.0336	-7.61587	5.24668e-12	2.12549e-08	0.308516	10507
rs34961349	cg04640729	12	95860052	95864049	-57.5963	-7.69771	3.39357e-12	1.41447e-08	0.313095	-3997
rs4762643	cg25229172	12	96343753	96336121	-47.4521	-10.7404	1.53296e-19	1.91174e-15	0.470157	7632
rs7486703	cg00481159	12	96337997	96353086	71.2032	13.0705	2.89139e-25	7.56899e-21	0.567875	-15089
rs7970524	cg15438951	12	96390152	96389694	-35.0309	-7.47547	1.10372e-11	4.19526e-08	0.300634	458
rs39658	cg15621458	12	97268596	97300429	61.6423	7.71255	3.13515e-12	1.31413e-08	0.313924	-31833
rs10161334	cg09427568	12	97673406	97670383	-53.713	-9.64125	7.67762e-17	6.05979e-13	0.416919	3023
rs10161336	cg09427568	12	97673417	97670383	-53.713	-9.64125	7.67762e-17	6.05979e-13	0.416919	3034
rs1833211	cg07251046	12	97791009	97791023	-76.9975	-9.24676	7.01308e-16	4.91283e-12	0.396759	-14
rs249829	cg25150519	12	98835213	98850993	105.031	10.4924	6.25975e-19	7.16845e-15	0.458535	-15780
rs572398	cg05634630	12	99251824	99251017	-72.7039	-9.51628	1.54965e-16	1.17349e-12	0.41059	807
rs11110481	cg09627247	12	101103335	101113984	133.414	10.5643	4.16331e-19	4.8615e-15	0.461929	-10649
rs7296900	cg02344784	12	104177668	104178138	117.118	20.3484	8.64635e-42	2.98534e-36	0.761055	-470
rs7973081	cg02344784	12	104178229	104178138	117.118	20.3484	8.64635e-42	2.98534e-36	0.761055	91
rs117653415	cg01164094	12	104226437	104230671	-180.402	-11.6469	8.92617e-22	1.50603e-17	0.510634	-4234
rs10507192	cg03607813	12	105948247	105948248	80.5609	12.5693	4.83849e-24	1.06456e-19	0.548592	-1
chr12:107080636:D	cg15890332	12	107080636	107067104	52.7307	10.8562	7.94395e-20	1.03823e-15	0.475503	13532
rs4391902	cg08817693	12	107338355	107348944	-60.2811	-8.61782	2.302e-14	1.35209e-10	0.363577	-10589
rs11113419	cg06405510	12	108049051	108051498	-48.9619	-8.24021	1.82138e-13	9.5236e-10	0.343106	-2447
rs60513804	cg25345738	12	108146905	108078835	-60.2529	-8.22799	1.94662e-13	1.01494e-09	0.342438	68070
rs1399828	cg01245393	12	108736890	108740289	40.1556	7.79375	2.03121e-12	8.77363e-09	0.318453	-3399
rs17760337	cg06834313	12	108846827	108851556	73.669	10.388	1.13073e-18	1.23338e-14	0.453578	-4729
rs73194272	cg09412069	12	109890642	109887582	102.178	10.4559	7.69853e-19	8.68246e-15	0.456806	3060
rs11067271	cg08884029	12	109999864	110012500	-36.0894	-7.83222	1.65275e-12	7.26607e-09	0.320594	-12636
rs117407936	cg13954206	12	110060179	110059808	111.531	7.87581	1.30792e-12	5.86279e-09	0.323017	371
rs7966820	cg01252219	12	110302270	110302105	74.9968	14.0049	1.58777e-27	6.43717e-23	0.601396	165
rs10774978	cg12870014	12	110341933	110450643	69.3133	13.4058	4.43235e-26	1.39455e-21	0.580261	-108710
chr12:111120515:D	cg09175811	12	111120515	111050500	-213.963	-11.4258	3.12915e-21	4.88338e-17	0.501054	70015
rs6490060	cg10833066	12	111773172	111807467	88.88	12.1015	6.79477e-23	1.33189e-18	0.529744	-34295
rs12307265	cg20261440	12	114069474	114073882	55.0491	9.5067	1.63528e-16	1.23585e-12	0.410102	-4408
rs12810120	cg21247722	12	114123232	114123213	144.572	16.7451	6.08273e-34	8.13493e-29	0.683235	19
rs12309796	cg03915648	12	115130201	115130124	-60.2798	-7.22199	4.17324e-11	1.44194e-07	0.28633	77
rs10774761	cg24691910	12	115147211	115132460	121.324	8.16374	2.76057e-13	1.40723e-09	0.338916	14751
chr12:116353455:I	cg20169823	12	116353455	116354837	36.6227	7.79089	2.06251e-12	8.89867e-09	0.318294	-1382
chr12:116947141:I	cg08153404	12	116947141	116946758	119.62	15.2988	1.34036e-30	9.46612e-26	0.64291	383
rs10744887	cg01363734	12	117497554	117482953	94.5913	11.9423	1.67246e-22	3.14637e-18	0.523145	14601
rs12228670	cg01409207	12	117542591	117538129	-57.9362	-10.1934	3.4036e-18	3.41048e-14	0.444222	4462
rs884282	cg26376280	12	117579274	117593259	-52.2737	-15.1862	2.46494e-30	1.60957e-25	0.63951	-13985
chr12:118934070:I	cg13512016	12	118934070	118931894	54.9733	7.33116	2.35834e-11	8.45834e-08	0.292501	2176
rs7298478	cg23881566	12	119428423	119457146	-74.232	-8.15109	2.95684e-13	1.50206e-09	0.338221	-28723
rs7137807	cg10323841	12	119479280	119474768	71.7929	9.54333	1.33126e-16	1.01818e-12	0.411965	4512
rs4767810	cg02498063	12	119774116	119772577	97.0916	14.3204	2.78634e-28	1.26672e-23	0.612024	1539
rs787827	cg01236616	12	120937794	121019343	72.5827	14.6525	4.50333e-29	2.27216e-24	0.622856	-81549
rs7308648	cg21721566	12	121144144	121163144	67.4354	10.7457	1.48698e-19	1.85658e-15	0.470406	-19000
rs73228105	cg10802005	12	121406533	121404850	-31.5514	-9.95393	1.31798e-17	1.20125e-13	0.432514	1683
rs591874	cg08688169	12	121571465	121570081	78.7269	11.9623	1.49375e-22	2.82628e-18	0.523978	1384
rs10840632	cg22618164	12	122375460	122356400	121.069	14.3416	2.47847e-28	1.13653e-23	0.612729	19060
chr12:122995468:D	cg23029597	12	122995468	123009494	-145.31	-15.1921	2.38744e-30	1.56282e-25	0.63969	-14026
rs11613937	cg07644039	12	123520071	123464150	-36.9618	-9.96732	1.22201e-17	1.1188e-13	0.433174	55921
rs1050448	cg14068309	12	124105925	124105880	66.1112	17.4856	1.29991e-35	2.25886e-30	0.701662	45
rs1050449	cg14068309	12	124105908	124105880	66.1112	17.4856	1.29991e-35	2.25886e-30	0.701662	28
rs73221420	cg25758996	12	124493509	124429745	-166.838	-9.71739	5.00199e-17	4.10179e-13	0.420749	63764
rs879078	cg20000602	12	124727394	124733846	-133.789	-20.2074	1.70047e-41	5.64968e-36	0.758516	-6452
rs12367963	cg04257064	12	124815504	124835391	-155.277	-9.04203	2.19686e-15	1.45047e-11	0.386093	-19887
rs11057610	cg00765705	12	124875605	124865130	-121.021	-7.30427	2.71517e-11	9.63671e-08	0.290982	10475
rs1242991	cg15648859	12	124987620	124986509	122.771	20.1608	2.12752e-41	6.8644e-36	0.75767	1111
rs1242993	cg15648859	12	124986518	124986509	122.771	20.1608	2.12752e-41	6.8644e-36	0.75767	9
rs864503	cg15648859	12	124989900	124986509	122.771	20.1608	2.12752e-41	6.8644e-36	0.75767	3391
rs870710	cg15648859	12	124987154	124986509	122.771	20.1608	2.12752e-41	6.8644e-36	0.75767	645
rs12822442	cg06204938	12	125005712	125005710	-79.5209	-13.7006	8.58549e-27	2.96626e-22	0.590816	2
rs921921	cg06549874	12	125225331	125225316	-66.8507	-18.41	1.17575e-37	2.73615e-32	0.722772	15
rs4765640	cg06300469	12	125386389	125383138	-90.5547	-13.8997	2.84353e-27	1.13028e-22	0.597774	3251
rs2078322	cg23395688	12	127388891	127386483	35.7667	8.58115	2.81687e-14	1.6372e-10	0.361607	2408
rs11058962	cg21604611	12	127545209	127545259	-91.8096	-8.05088	5.0895e-13	2.47387e-09	0.332706	-50
rs12227373	cg11211197	12	127972809	127980652	113.143	13.5775	1.7024e-26	5.63483e-22	0.586446	-7843
rs11059673	cg22790870	12	128870003	128869988	-34.6781	-8.18499	2.45954e-13	1.26365e-09	0.340082	15
rs7302634	cg09035930	12	129279931	129282057	55.4247	10.6974	1.95682e-19	2.39564e-15	0.468158	-2126
rs11060115	cg01290755	12	129554644	129554587	120.688	19.2072	2.21447e-39	5.90821e-34	0.739436	57
rs10847966	cg01448115	12	130426164	130422172	-69.4736	-8.04467	5.26326e-13	2.55129e-09	0.332363	3992
rs1027558	cg04393339	12	130604875	130604991	52.2719	11.6686	7.8919e-22	1.34441e-17	0.511565	-116
rs4760075	cg15993281	12	130623944	130624096	-52.3776	-7.56454	6.88978e-12	2.74172e-08	0.305638	-152
rs870948	cg27311341	12	130680787	130680612	-53.7863	-8.77997	9.40515e-15	5.83079e-11	0.372247	175
rs10848064	cg14604444	12	130765977	130766091	-142.711	-10.1053	5.60352e-18	5.34901e-14	0.439938	-114
rs56752487	cg11710851	12	130769059	130765858	113.74	7.51065	9.16483e-12	3.544e-08	0.302612	3201
rs7959345	cg14604444	12	130770148	130766091	-121.216	-8.40892	7.24979e-14	4.0065e-10	0.352299	4057
rs7957349	cg23887609	12	130821897	130822674	57.1258	12.1785	4.39567e-23	8.76257e-19	0.532903	-777
rs10848112	cg09744452	12	130973189	130965963	-108.229	-7.8975	1.16398e-12	5.25413e-09	0.324221	7226
rs10744473	cg08164151	12	131113973	131118432	-82.704	-19.5218	4.72225e-40	1.32691e-34	0.745648	-4459
rs7965901	cg10519460	12	131378668	131367247	-46.1676	-11.3177	5.78064e-21	8.74237e-17	0.4963	11421
rs11061303	cg13586425	12	131526322	131519906	-39.882	-7.93616	9.45326e-13	4.33116e-09	0.326364	6416
rs3847689	cg06093039	12	131525534	131527216	38.0035	8.0058	6.49364e-13	3.07133e-09	0.330217	-1682
rs2293654	cg13406893	12	131568675	131568647	-60.335	-18.9125	9.52717e-39	2.50392e-33	0.733433	28
rs73153785	cg03527501	12	131918925	131917411	160.372	23.7253	1.66575e-48	2.31568e-42	0.81238	1514
rs73153786	cg03527501	12	131918929	131917411	160.372	23.7253	1.66575e-48	2.31568e-42	0.81238	1518
rs9971681	cg16803509	12	131937520	131941592	30.0276	8.18826	2.41632e-13	1.24302e-09	0.340261	-4072
rs950259	cg14623910	12	131963879	131974252	115.799	9.03576	2.27493e-15	1.49902e-11	0.385764	-10373
rs55661795	cg16824113	12	132177730	132166485	-104.472	-10.8775	7.03858e-20	9.27472e-16	0.476482	11245
rs57516732	cg02426739	12	132286718	132285352	-69.5166	-12.5034	7.015e-24	1.51071e-19	0.545987	1366
rs10751693	cg08693745	12	132273316	132286231	188.41	23.1118	2.49484e-47	2.42819e-41	0.804262	-12915
rs10751704	cg22244940	12	132335963	132335942	136.366	7.93598	9.4627e-13	4.33436e-09	0.326354	21
rs4965004	cg00588090	12	132424700	132412438	71.3572	7.55642	7.19272e-12	2.85131e-08	0.305183	12262
rs11246933	cg09764611	12	132610314	132620959	-92.646	-10.87	7.34544e-20	9.64539e-16	0.476137	-10645
rs66712530	cg14925764	12	132664285	132663428	-79.9471	-7.28018	3.07975e-11	1.08578e-07	0.289622	857
rs11246977	cg14525755	12	132673707	132671672	131.12	12.9916	4.50237e-25	1.13367e-20	0.564899	2035
rs12312805	cg02410480	12	132679861	132819930	108.91	10.2025	3.23376e-18	3.24706e-14	0.44466	-140069
rs2091729	cg21827674	12	133006330	133007847	-63.0911	-7.64679	4.45106e-12	1.82756e-08	0.310248	-1517
rs61951146	cg07099606	12	133047900	133051136	-111.763	-9.86585	2.16661e-17	1.90938e-13	0.428157	-3236
rs35393089	cg06834712	12	133095910	133100405	-56.7012	-7.50714	9.33653e-12	3.60038e-08	0.302415	-4495
rs11614573	cg14078579	12	133136078	133120548	39.6723	8.37269	8.83946e-14	4.84799e-10	0.350331	15530
rs182235917	cg21441868	12	133175077	133125416	-169.734	-8.75349	1.08882e-14	6.70377e-11	0.370837	49661
rs1317728	cg07529241	12	133186690	133189335	-107.952	-19.945	6.02499e-41	1.87223e-35	0.753697	-2645
chr12:133274372:D	cg23075597	12	133274372	133322256	-344.652	-16.5609	1.59932e-33	1.92014e-28	0.678429	-47884
rs4883607	cg16878027	12	133293284	133335468	43.0309	8.99764	2.81233e-15	1.83278e-11	0.383762	-42184
rs117210549	cg23075597	12	133293907	133322256	-306.349	-12.4838	7.83723e-24	1.68025e-19	0.545207	-28349
rs11147020	cg16878027	12	133301105	133335468	43.0944	9.15276	1.18536e-15	8.12276e-12	0.391879	-34363
rs151044174	cg23075597	12	133309088	133322256	-313.272	-14.3162	2.85086e-28	1.29494e-23	0.611886	-13168
rs11613456	cg16878027	12	133318989	133335468	53.3479	11.8915	2.23054e-22	4.14026e-18	0.521016	-16479
rs61951283	cg23075597	12	133324206	133322256	-337.859	-19.8792	8.28783e-41	2.45965e-35	0.752467	1950
rs7313839	cg16878027	12	133324216	133335468	49.3575	10.2109	3.08277e-18	3.1051e-14	0.445068	-11252
chr12:133324385:D	cg23075597	12	133324385	133322256	-337.984	-19.8954	7.66016e-41	2.30868e-35	0.752771	2129
rs7304425	cg16878027	12	133327470	133335468	56.4473	14.3877	1.92339e-28	8.91281e-24	0.614252	-7998
chr12:133328741:D	cg23075597	12	133328741	133322256	-349.11	-21.5797	2.6176e-44	1.26861e-38	0.781763	6485
rs55912328	cg16878027	12	133328782	133335468	53.0818	12.1874	4.17798e-23	8.33804e-19	0.53327	-6686
rs61951307	cg23075597	12	133329247	133322256	-340.431	-21.0731	2.782e-43	1.28915e-37	0.773549	6991
rs11147047	cg16878027	12	133329783	133335468	42.4377	8.32812	1.12772e-13	6.09819e-10	0.347906	-5685
rs7968520	cg23075597	12	133331459	133322256	-351.485	-21.6776	1.66429e-44	8.33258e-39	0.783303	9203
chr12:133332152:D	cg16878027	12	133332152	133335468	42.5522	8.44176	6.05633e-14	3.37341e-10	0.35408	-3316
rs61951308	cg23075597	12	133332212	133322256	-266.114	-13.0745	2.82802e-25	7.41043e-21	0.568024	9956
rs12367588	cg16878027	12	133332507	133335468	47.1796	9.64398	7.5609e-17	5.97213e-13	0.417057	-2961
rs61951314	cg23075597	12	133337339	133322256	-332.315	-15.1644	2.77385e-30	1.76972e-25	0.638848	15083
rs1564648	cg23322676	12	133409584	133366597	-119.74	-13.0123	4.00813e-25	1.01874e-20	0.565682	42987
rs58769375	cg05099240	13	19768484	19756038	-138.982	-8.44491	5.95282e-14	3.49498e-10	0.35425	12446
rs9506381	cg17504698	13	20380528	20356921	90.2796	11.574	1.34992e-21	2.65514e-17	0.507495	23607
rs17554278	cg03239422	13	21100702	21101018	43.9882	7.75518	2.49676e-12	1.17422e-08	0.316303	-316
rs4769158	cg14456004	13	21881975	21872349	223.287	21.8361	8.01151e-45	1.60856e-38	0.785767	9626
chr13:23412549:D	cg24702360	13	23412549	23412622	85.2324	13.1165	2.23486e-25	7.62157e-21	0.569597	-73
rs9551001	cg22168386	13	24268980	24205538	-124.842	-7.29751	2.81288e-11	1.10091e-07	0.290601	63442
rs35221593	cg22162694	13	24341073	24323408	-37.4733	-7.56693	6.80298e-12	2.95441e-08	0.305772	17665
rs9507302	cg02811702	13	24893568	24901961	60.5225	7.60868	5.45101e-12	2.41961e-08	0.308113	-8393
rs143109001	cg03649288	13	25528927	25506383	88.6136	9.27751	5.90576e-16	4.97595e-12	0.398349	22544
rs9553693	cg00893603	13	26565817	26587011	35.8247	7.5662	6.82949e-12	2.96507e-08	0.305731	-21194
rs7328527	cg08381562	13	26999026	27017053	68.7445	9.12034	1.42026e-15	1.1246e-11	0.390189	-18027
rs7328917	cg08381562	13	26999201	27017053	68.7445	9.12034	1.42026e-15	1.1246e-11	0.390189	-17852
rs4537857	cg16557370	13	27292666	27295982	52.0936	9.77862	3.54289e-17	3.51407e-13	0.423814	-3316
rs1049302	cg22138327	13	27998769	27999177	-79.4713	-7.48479	1.05074e-11	4.45336e-08	0.301158	-408
rs1778798	cg22268137	13	28453527	28497117	-73.9174	-7.22641	4.07809e-11	1.53447e-07	0.286581	-43590
rs3897927	cg15332217	13	28562901	28555064	68.8199	11.6409	9.23157e-22	1.84222e-17	0.510379	7837
rs9554219	cg15332217	13	28562942	28555064	68.8199	11.6409	9.23157e-22	1.84222e-17	0.510379	7878
rs8001784	cg22753668	13	29009213	29013387	-71.0277	-11.7055	6.40109e-22	1.30505e-17	0.513143	-4174
rs9314922	cg11788234	13	29379229	29393811	-64.2345	-10.1206	5.13759e-18	5.86907e-14	0.440686	-14582
rs73161515	cg23529856	13	30592595	30498683	-81.5629	-7.84789	1.51947e-12	7.38197e-09	0.321466	93912
rs6490436	cg07974367	13	30528998	30528844	-107.8	-10.9848	3.82621e-20	6.09915e-16	0.481383	154
rs641545	cg17629796	13	30707436	30707265	-69.4776	-9.09071	1.67524e-15	1.3086e-11	0.388641	171
rs9550373	cg02982610	13	31309404	31309403	-202.691	-8.62554	2.20613e-14	1.3823e-10	0.363992	1
rs17534109	cg13251181	13	31470937	31481184	54.8763	7.55287	7.32934e-12	3.17202e-08	0.304983	-10247
rs73173323	cg01253033	13	37188960	37186557	70.8993	7.33064	2.36482e-11	9.40215e-08	0.292472	2403
rs55936072	cg27598979	13	37495060	37495632	121.564	11.2529	8.35022e-21	1.48436e-16	0.493431	-572
rs6563510	cg19272349	13	37686146	37681255	-46.2502	-10.5158	5.47999e-19	7.36364e-15	0.459645	4891
chr13:38496980:D	cg26068090	13	38496980	38518217	-110.096	-11.4632	2.53035e-21	4.79224e-17	0.502689	-21237
rs9532249	cg25815482	13	39101454	39101486	-110.371	-12.8346	1.0873e-24	3.23537e-20	0.558912	-32
rs9315637	cg22659262	13	39526109	39526272	169.532	16.3197	5.70773e-33	7.28294e-28	0.671994	-163
rs8000564	cg01300495	13	40043407	40036885	-131.944	-10.0198	9.08448e-18	9.84034e-14	0.435756	6522
rs73185508	cg14179148	13	40796152	40796151	-207.731	-13.3266	6.89927e-26	2.53673e-21	0.577371	1
rs9603770	cg09958940	13	41104854	41108802	-71.4028	-8.26997	1.54875e-13	8.54637e-10	0.344733	-3948
rs9525578	cg00674995	13	42716072	42708444	-54.8223	-8.4091	7.24295e-14	4.18954e-10	0.352309	7628
rs4941442	cg22956205	13	43354329	43321660	-73.3068	-10.4742	6.93859e-19	9.22053e-15	0.457675	32669
rs11618553	cg14729962	13	43607650	43597565	170.67	20.8686	7.28845e-43	1.04513e-36	0.770114	10085
rs9567294	cg22917346	13	44451044	44453235	215.031	9.97995	1.13786e-17	1.20607e-13	0.433797	-2191
rs17065555	cg18756657	13	44794224	44772984	-128.362	-8.25399	1.68972e-13	9.27499e-10	0.343859	21240
rs2282062	cg19190762	13	44806729	44806055	106.964	11.9246	1.8496e-22	4.01276e-18	0.522402	674
rs2282063	cg19190762	13	44806375	44806055	106.964	11.9246	1.8496e-22	4.01276e-18	0.522402	320
rs7328393	cg19190762	13	44805761	44806055	106.964	11.9246	1.8496e-22	4.01276e-18	0.522402	-294
rs4331247	cg07590544	13	46002627	45992945	186.688	7.51789	8.82076e-12	3.77677e-08	0.303019	9682
rs7339278	cg15617853	13	47653642	47669359	-69.8051	-9.18635	9.82771e-16	7.96401e-12	0.393626	-15717
rs4942727	cg07707072	13	48549317	48578742	90.1343	8.08967	4.12551e-13	2.13861e-09	0.334844	-29425
rs4942855	cg03651054	13	50195096	50194643	94.8349	8.09591	3.98852e-13	2.07223e-09	0.335187	453
chr13:50265913:D	cg04663916	13	50265913	50265991	88.7381	12.4016	1.2457e-23	3.35226e-19	0.541932	-78
rs12872335	cg20293942	13	50442235	50701256	79.9455	8.64312	2.00243e-14	1.26308e-10	0.364935	-259021
rs2532977	cg10393508	13	50950167	50950265	49.6042	14.9862	7.29821e-30	5.86057e-25	0.633374	-98
rs7325888	cg06048102	13	51643678	51575027	-41.1064	-7.31953	2.50654e-11	9.90678e-08	0.291845	68651
chr13:53219753:I	cg25548582	13	53219753	52598798	192.827	12.9141	6.95386e-25	2.14112e-20	0.561957	620955
rs61958133	cg02158880	13	53181503	53174818	102.185	22.3892	6.40163e-46	1.60644e-39	0.794068	6685
rs61950281	cg12989057	13	53957213	53649596	-86.513	-11.0971	2.02336e-20	3.34593e-16	0.486459	307617
rs12585298	cg15283194	13	60330767	60341333	-39.666	-9.11414	1.47026e-15	1.16113e-11	0.389865	-10566
rs4886217	cg05170711	13	60789907	60648567	-78.0013	-9.77623	3.59092e-17	3.56054e-13	0.423694	141340
rs1322681	cg23734418	13	61212265	61221316	80.2333	8.15492	2.89602e-13	1.53024e-09	0.338432	-9051
rs114419551	cg12581627	13	61972907	61987935	-95.0994	-9.48522	1.8447e-16	1.67571e-12	0.409009	-15028
rs7320966	cg11921111	13	62888195	62884315	-80.1743	-13.7877	5.29263e-27	2.37877e-22	0.593877	3880
rs7995889	cg14135807	13	76123641	76123086	-37.1499	-7.83086	1.66486e-12	8.05979e-09	0.320518	555
rs9318416	cg08574978	13	76800198	76800180	-97.4106	-9.93961	1.42898e-17	1.49829e-13	0.431808	18
rs55825686	cg18817318	13	77570631	77565875	35.1184	8.16136	2.79649e-13	1.48102e-09	0.338785	4756
rs9544598	cg01277451	13	78345554	78314553	-232.166	-12.7578	1.67441e-24	4.91438e-20	0.555951	31001
chr13:79194750:D	cg07937631	13	79194750	79184529	-98.018	-19.2253	2.026e-39	9.18131e-34	0.739798	10221
rs7320754	cg00750481	13	80756913	80755568	-152.789	-10.3857	1.14554e-18	1.45552e-14	0.453468	1345
rs7988954	cg24940155	13	93916353	93896820	-146.217	-12.4539	9.27435e-24	2.5115e-19	0.54402	19533
rs72642328	cg26621790	13	95660477	95655083	-97.2661	-12.3142	2.04109e-23	5.28947e-19	0.538417	5394
rs869951	cg24476569	13	95954210	95954382	-143.456	-16.8094	4.3447e-34	6.54058e-29	0.684891	-172
rs4491364	cg11174089	13	96380540	96447007	-214.78	-14.4073	1.72782e-28	1.15622e-23	0.614894	-66467
rs141051108	cg09122588	13	97451899	97422029	-212.123	-28.9686	8.312e-58	1.28733e-50	0.865866	29870
rs9554458	cg15185986	13	98919845	98919378	37.2836	7.6824	3.6821e-12	1.68893e-08	0.31224	467
rs4772079	cg08357012	13	99090837	99090919	42.0638	9.8941	1.84744e-17	1.9111e-13	0.429557	-82
rs9517298	cg07423050	13	99095003	99094983	-67.6475	-16.2415	8.63716e-33	1.07922e-27	0.669871	20
rs12261	cg20750642	13	99100547	99100586	24.9982	7.73172	2.83026e-12	1.31911e-08	0.314994	-39
rs1107450	cg09676794	13	100310109	100310162	-101.997	-8.55973	3.16917e-14	1.93813e-10	0.360453	-53
rs11619740	cg18680335	13	100536703	100547728	209.048	9.25293	6.77557e-16	5.67232e-12	0.397078	-11025
rs751041	cg19656950	13	100608085	100607772	-56.8603	-11.1939	1.16721e-20	1.99592e-16	0.490803	313
rs837344	cg19815813	13	101186056	101186116	94.8208	12.5077	6.84654e-24	1.87087e-19	0.546158	-60
rs11841246	cg16921285	13	104002717	104003206	76.1762	9.25704	6.62159e-16	5.54958e-12	0.397291	-489
rs7337785	cg07183799	13	107225643	107214285	101.948	12.1674	4.67965e-23	1.08817e-18	0.53245	11358
rs9558897	cg13810695	13	107565800	107568814	44.0355	7.76776	2.33427e-12	1.10331e-08	0.317005	-3014
rs816958	cg23735127	13	108522895	108523008	-66.8178	-9.25921	6.54188e-16	5.48583e-12	0.397403	-113
chr13:108867928:I	cg07403350	13	108867928	108867111	-168.018	-11.1991	1.13323e-20	1.94223e-16	0.491036	817
rs972269	cg24702069	13	109353952	109352806	-188.573	-17.706	4.19237e-36	8.09264e-31	0.706879	1146
rs9559441	cg11300777	13	109557715	109568637	-74.3935	-11.1353	1.62869e-20	2.73708e-16	0.488177	-10922
rs71440035	cg05430997	13	110397080	110397189	102.537	10.5997	3.40599e-19	4.66204e-15	0.463593	-109
rs750597	cg15455643	13	111029256	111040242	-113.569	-9.44845	2.26731e-16	2.03748e-12	0.407133	-10986
chr13:111293683:I	cg00023464	13	111293683	111267667	58.9098	7.24161	3.76731e-11	1.4277e-07	0.28744	26016
rs2277424	cg04513422	13	111522420	111522314	116.308	10.4192	9.47818e-19	1.21609e-14	0.455062	106
rs61969313	cg19728036	13	111605846	111607174	-65.7694	-13.4479	3.50427e-26	1.33406e-21	0.581788	-1328
rs7335840	cg25761978	13	111969981	111970082	98.6288	7.78054	2.18005e-12	1.0353e-08	0.317717	-101
chr13:112049684:D	cg24102792	13	112049684	112051238	19.6686	7.33965	2.25568e-11	9.0075e-08	0.29298	-1554
rs11618843	cg25943066	13	112166108	112164965	-75.355	-9.83952	2.51348e-17	2.53819e-13	0.426849	1143
rs9560114	cg14154082	13	112187882	112174009	57.7667	10.8366	8.87689e-20	1.32266e-15	0.474604	13873
rs1163632	cg10483660	13	112231530	112241077	-128.345	-14.4263	1.55579e-28	1.0528e-23	0.615521	-9547
rs2039918	cg06836319	13	112293922	112319172	-157.262	-11.7921	3.91693e-22	8.24253e-18	0.516827	-25250
chr13:112345180:I	cg26025169	13	112345180	112332591	-37.424	-7.28415	3.01651e-11	1.16647e-07	0.289846	12589
rs7336898	cg04325130	13	112505549	112507698	-86.045	-14.5919	6.27573e-29	4.31465e-24	0.620906	-2149
rs4907510	cg02351840	13	112548333	112559707	-65.0395	-11.2788	7.20882e-21	1.29523e-16	0.494579	-11374
rs2318058	cg25344322	13	112574991	112575014	-60.8846	-8.58959	2.68912e-14	1.65972e-10	0.36206	-23
rs2146441	cg11336860	13	112576137	112575966	-53.88	-7.35391	2.09308e-11	8.42521e-08	0.293785	171
rs61955765	cg02188190	13	112892544	112894616	-77.7641	-11.6866	7.12614e-22	1.44602e-17	0.512335	-2072
rs13313280	cg20622565	13	112876758	112906400	-202.658	-10.2089	3.11804e-18	3.68789e-14	0.444971	-29642
rs55676409	cg20923605	13	112979242	112978683	107.036	9.56351	1.18858e-16	1.10674e-12	0.412988	559
rs4907715	cg26117369	13	113107251	113104975	93.1955	8.11235	3.64852e-13	1.90644e-09	0.336092	2276
rs7981489	cg01373852	13	113222292	113121958	143.392	7.31299	2.59397e-11	1.02375e-07	0.291475	100334
rs7987644	cg03198010	13	113274195	113274482	77.8383	9.42796	2.54348e-16	2.26336e-12	0.406084	-287
rs9550182	cg00557959	13	113296344	113296414	92.4908	23.5438	3.69275e-48	1.23556e-41	0.810028	-70
rs204916	cg08484560	13	113381236	113413587	33.6955	9.74319	4.3257e-17	4.23197e-13	0.422042	-32351
rs71446643	cg27096043	13	113441786	113425199	-41.5062	-7.54393	7.68504e-12	3.31073e-08	0.304481	16587
rs55804996	cg17524180	13	113625367	113633600	-68.1473	-15.1596	2.84642e-30	2.48448e-25	0.638703	-8233
rs2993281	cg05572417	13	113633304	113637815	87.6743	12.8668	9.07272e-25	2.76806e-20	0.560148	-4511
rs9549623	cg18289306	13	113640293	113640169	82.5713	11.5961	1.19079e-21	2.35136e-17	0.508449	124
rs3011521	cg14219365	13	113673742	113674587	-47.956	-12.3273	1.89589e-23	5.01678e-19	0.538944	-845
rs12858483	cg17329202	13	113808274	113807930	80.1945	10.8748	7.14559e-20	1.07534e-15	0.47636	344
rs494860	cg18105134	13	113819009	113819100	-72.2289	-16.4055	3.62814e-33	4.7502e-28	0.6743	-91
rs112470560	cg04340435	13	114141648	114145973	115.542	8.76886	1.0001e-14	6.51017e-11	0.371656	-4325
chr13:114160604:I	cg05608383	13	114160604	114166135	-149.365	-8.39754	7.71584e-14	4.44259e-10	0.351681	-5531
rs117532915	cg22352450	13	114187105	114187104	-218.952	-11.9084	2.02746e-22	4.37029e-18	0.521723	1
rs9324253	cg05219726	13	114298443	114302504	52.9755	7.92793	9.88181e-13	4.91367e-09	0.325908	-4061
rs11617831	cg03844550	13	114750072	114751235	43.6808	9.59758	9.81469e-17	9.29989e-13	0.414714	-1163
rs75859507	cg23168520	13	114806131	114775133	-252.046	-12.1553	5.01116e-23	1.15989e-18	0.531955	30998
rs11617831	cg20592317	13	114750072	114795309	56.8146	9.27368	6.03333e-16	5.0806e-12	0.398152	-45237
rs61973910	cg24241305	13	114828683	114826075	-39.1447	-10.9823	3.88283e-20	6.17992e-16	0.481266	2608
rs9314899	cg21507807	13	114888616	114888458	-23.6066	-7.3555	2.07565e-11	8.36065e-08	0.293875	158
rs112644942	cg03120147	13	114979150	114964125	-108.549	-13.0559	3.13796e-25	1.02377e-20	0.567327	15025
rs7324158	cg03120147	13	114977698	114964125	-108.549	-13.0559	3.13796e-25	1.02377e-20	0.567327	13573
rs7982085	cg03120147	13	114984698	114964125	-108.549	-13.0559	3.13796e-25	1.02377e-20	0.567327	20573
rs7994709	cg03120147	13	114984796	114964125	-108.549	-13.0559	3.13796e-25	1.02377e-20	0.567327	20671
rs7998976	cg03120147	13	114984883	114964125	-108.549	-13.0559	3.13796e-25	1.02377e-20	0.567327	20758
rs9590480	cg03120147	13	114985875	114964125	-108.549	-13.0559	3.13796e-25	1.02377e-20	0.567327	21750
rs12880924	cg18476566	14	20479420	20482899	188.414	19.86	9.09483e-41	1.44361e-35	0.752107	-3479
rs11627553	cg06830210	14	20740871	20757727	-244.107	-11.7308	5.54478e-22	6.1811e-18	0.514223	-16856
rs10151120	cg04957177	14	21060287	21060292	101.101	10.0242	8.85973e-18	6.83017e-14	0.435973	-5
rs11621827	cg21188491	14	21101630	21101440	98.7569	17.5942	7.43833e-36	5.39902e-31	0.704247	190
rs2067689	cg18924965	14	21149930	21151495	46.2616	7.25796	3.45906e-11	1.20364e-07	0.288365	-1565
rs3748338	cg16767964	14	21167576	21167096	-89.2418	-9.77045	3.70984e-17	2.68018e-13	0.423405	480
rs80247812	cg16708978	14	21541879	21536839	93.7596	7.35175	2.11687e-11	7.58099e-08	0.293664	5040
rs760004	cg04277125	14	22333270	22309073	50.5131	8.32402	1.15324e-13	5.38416e-10	0.347682	24197
rs978838	cg08246090	14	22375208	22370776	-60.6339	-7.57461	6.53156e-12	2.53782e-08	0.306203	4432
rs2128997	cg16302916	14	22961102	22969695	-29.2666	-7.61328	5.31934e-12	2.09943e-08	0.308371	-8593
rs5742725	cg07066907	14	23058785	23058972	173.961	11.3713	4.263e-21	4.51538e-17	0.498664	-187
rs1028649	cg20301993	14	23297667	23292518	107.512	14.1843	5.89485e-28	1.29693e-23	0.607482	5149
rs1837174	cg13526915	14	24162985	24164078	63.7188	7.89937	1.15232e-12	4.9538e-09	0.324325	-1093
rs7156226	cg01878807	14	24428798	24422368	158.424	19.879	8.29611e-41	1.44361e-35	0.752463	6430
rs4982856	cg23112188	14	24563212	24563095	58.5926	7.73908	2.72112e-12	1.11636e-08	0.315405	117
rs12891732	cg22990158	14	24799843	24802150	-47.0168	-9.42892	2.5298e-16	1.69509e-12	0.406134	-2307
rs7154785	cg13105904	14	24896830	24900044	85.4881	13.6368	1.22398e-26	2.41071e-22	0.588558	-3214
rs5244	cg08020808	14	24977594	24977773	52.2305	8.22243	2.00651e-13	9.15872e-10	0.342133	-179
rs8009934	cg11787167	14	33407545	33407370	91.9051	14.1564	6.8773e-28	1.50392e-23	0.606542	175
rs11851965	cg23670055	14	34481784	34481752	71.7476	9.79123	3.29981e-17	2.39032e-13	0.424443	32
chr14:35566429:I	cg17346022	14	35566429	35100095	-65.1759	-7.38333	1.79338e-11	6.59092e-08	0.295445	466334
rs1200412	cg09327582	14	35326492	35236912	-100.737	-30.0007	1.71054e-59	6.641e-53	0.873791	89580
rs2145623	cg03549618	14	35839236	35838977	26.0079	7.72945	2.86472e-12	1.17189e-08	0.314868	259
rs79949970	cg13710937	14	35653139	35841403	-95.596	-7.87742	1.29665e-12	5.55006e-09	0.323106	-188264
rs7158846	cg19611817	14	45423626	45722721	150.977	12.2624	2.73436e-23	3.66356e-19	0.536323	-299095
rs2144810	cg15314946	14	49518215	49518202	-58.409	-9.81864	2.82757e-17	2.05603e-13	0.425809	13
rs45479904	cg04730355	14	51134038	51134070	71.1371	11.4787	2.31767e-21	2.47503e-17	0.503363	-32
rs144360971	cg26239297	14	51361718	51347240	-46.2854	-7.49342	1.00388e-11	3.7958e-08	0.301644	14478
rs2999354	cg23942311	14	51607179	51606299	206.299	31.963	1.39396e-62	1.18985e-55	0.887117	880
rs2999355	cg23942311	14	51607084	51606299	206.299	31.963	1.39396e-62	1.18985e-55	0.887117	785
chr14:52095598:I	cg04885581	14	52095598	52115244	-175.78	-13.1364	1.99887e-25	3.32813e-21	0.570341	-19646
rs72622451	cg09987240	14	52169747	52182702	-87.4569	-14.0344	1.34917e-27	2.83775e-23	0.602403	-12955
rs984050	cg16066272	14	52535415	52535949	-85.1778	-9.55193	1.26846e-16	8.73915e-13	0.412401	-534
rs4901441	cg13138043	14	54202883	54202939	48.1834	7.5561	7.205e-12	2.78451e-08	0.305165	-56
rs2143956	cg11186706	14	54847891	54815745	-63.9098	-10.885	6.74591e-20	6.32527e-16	0.476825	32146
rs3783638	cg19502207	14	55348373	55337268	96.5393	8.35476	9.75006e-14	4.60424e-10	0.349356	11105
rs10137409	cg18273401	14	55611441	55600338	118.933	23.4406	5.8175e-48	4.30874e-42	0.808672	11103
rs12894026	cg23068717	14	56958328	56958335	-76.7287	-7.84391	1.55224e-12	6.56883e-09	0.321245	-7
rs7151335	cg23323891	14	57200394	57200519	-118.244	-11.1562	1.44576e-20	1.42462e-16	0.489118	-125
rs710010	cg13972423	14	59183573	59183596	-195.047	-31.106	2.98355e-61	1.61696e-54	0.881558	-23
rs1272104	cg00993881	14	59684123	59681199	86.4396	8.41781	6.90543e-14	3.321e-10	0.352782	2924
chr14:60590222:I	cg23283614	14	60590222	60632532	48.8162	7.7503	2.56278e-12	1.05488e-08	0.316031	-42310
rs7158960	cg20648149	14	64302547	64319089	47.3404	7.60315	5.61324e-12	2.20952e-08	0.307804	-16542
rs8011038	cg25598086	14	65006760	65006720	47.3493	8.49444	4.53662e-14	2.22806e-10	0.356931	40
rs229662	cg16274899	14	65173839	65175225	-148.263	-17.2409	4.5987e-35	2.56939e-30	0.695728	-1386
rs12147959	cg11161011	14	65575299	65562177	-52.6262	-7.71849	3.03736e-12	1.23769e-08	0.314256	13122
rs35176994	cg01643441	14	65596004	65567845	-52.8933	-7.58036	6.33517e-12	2.47839e-08	0.306526	28159
chr14:65640796:D	cg18891127	14	65640796	65637714	55.6542	8.98015	3.09939e-15	1.77126e-11	0.382842	3082
rs7149315	cg24970558	14	67909891	67925129	54.0708	9.19978	9.11781e-16	5.65602e-12	0.394323	-15238
rs17249563	cg05008296	14	68124927	68163792	-216.606	-17.9717	1.08039e-36	9.78595e-32	0.713012	-38865
rs144403523	cg19578161	14	68559336	68482919	-65.9753	-8.12738	3.36285e-13	1.51373e-09	0.336918	76417
rs3742887	cg20016914	14	69262441	69263267	66.6164	10.0352	8.32687e-18	6.43005e-14	0.436512	-826
rs3784140	cg02057747	14	69414378	69408849	-65.1573	-8.54051	3.5223e-14	1.75052e-10	0.359418	5529
rs4646296	cg14059534	14	70243505	70242852	-174.749	-12.1323	5.70608e-23	7.18899e-19	0.531013	653
rs10131712	cg01531198	14	70355618	70354846	121.387	10.0914	6.06322e-18	4.73831e-14	0.439257	772
rs170566	cg19889634	14	70413382	70438900	56.8761	9.70609	5.33056e-17	3.80208e-13	0.420182	-25518
rs142299804	cg21484985	14	70664103	70690525	-217.809	-11.5065	1.97896e-21	2.1182e-17	0.504574	-26422
rs7350719	cg26146732	14	70665113	70690454	117.625	9.99031	1.07321e-17	8.22294e-14	0.434306	-25341
rs144225048	cg21484985	14	70665206	70690525	-218.201	-11.5285	1.74762e-21	1.89176e-17	0.505525	-25319
rs1115250	cg26146732	14	70667258	70690454	117.829	10.1158	5.27965e-18	4.1467e-14	0.440451	-23196
rs72731861	cg21484985	14	70667927	70690525	-206.658	-9.76617	3.8003e-17	2.74127e-13	0.423192	-22598
rs12886671	cg26146732	14	70669272	70690454	118.155	10.1823	3.62466e-18	2.9038e-14	0.443683	-21182
rs11626919	cg21484985	14	70671084	70690525	-219.756	-11.6191	1.04472e-21	1.1446e-17	0.509442	-19441
rs72731878	cg21484985	14	70674663	70690525	-221.337	-11.7146	6.07986e-22	6.76599e-18	0.513531	-15862
chr14:70675428:D	cg26146732	14	70675428	70690454	118.069	10.0485	7.72594e-18	5.98591e-14	0.437161	-15026
rs11623231	cg21484985	14	70675447	70690525	-221.742	-11.7398	5.26925e-22	5.88201e-18	0.514606	-15078
rs1834426	cg26146732	14	70676661	70690454	118.324	10.2427	2.57515e-18	2.09606e-14	0.446604	-13793
rs72731882	cg21484985	14	70677829	70690525	-223.277	-11.8534	2.76811e-22	3.18065e-18	0.519414	-12696
rs2182972	cg26146732	14	70684173	70690454	121.487	10.4309	8.86948e-19	7.58584e-15	0.455619	-6281
MERGED_DEL_2_76947	cg21484985	14	70687832	70690525	-222.853	-11.8388	3.00594e-22	3.43329e-18	0.518801	-2693
rs72731887	cg21484985	14	70685456	70690525	-222.853	-11.8388	3.00594e-22	3.43329e-18	0.518801	-5069
rs6573939	cg26146732	14	70690955	70690454	126.249	13.2257	1.21254e-25	2.08836e-21	0.573659	501
rs147133960	cg21484985	14	70696802	70690525	-222.877	-11.8394	2.99669e-22	3.42875e-18	0.518824	6277
rs41350744	cg26146732	14	70697154	70690454	122.263	10.1293	4.89233e-18	3.86978e-14	0.441107	6700
rs72731898	cg21484985	14	70698936	70690525	-222.868	-11.839	3.00391e-22	3.43329e-18	0.518806	8411
rs56811288	cg26146732	14	70702256	70690454	121.764	10.4849	6.5291e-19	5.64805e-15	0.458184	11802
rs145693388	cg21484985	14	70703741	70690525	-224.658	-11.8668	2.56492e-22	2.95343e-18	0.51998	13216
rs12895508	cg26146732	14	70704057	70690454	121.427	10.4372	8.55818e-19	7.32923e-15	0.455919	13603
rs72733703	cg21484985	14	70705969	70690525	-223.133	-11.8396	2.99262e-22	3.4253e-18	0.518834	15444
rs116693292	cg26146732	14	70708708	70690454	121.633	10.4855	6.50864e-19	5.63186e-15	0.45821	18254
rs139266596	cg21484985	14	70710206	70690525	-223.666	-11.8397	2.99087e-22	3.4245e-18	0.518838	19681
rs7142965	cg26146732	14	70710825	70690454	120.547	9.90321	1.7549e-17	1.30913e-13	0.430008	20371
rs72733705	cg21484985	14	70711460	70690525	-223.843	-11.839	3.00264e-22	3.43329e-18	0.518809	20935
rs2296918	cg21484985	14	70712880	70690525	212.408	11.4567	2.62667e-21	2.79951e-17	0.502402	22355
rs117006186	cg21484985	14	70714091	70690525	-225.341	-11.8676	2.55411e-22	2.94307e-18	0.520011	23566
chr14:70715719:I	cg26146732	14	70715719	70690454	126.402	12.8857	8.15607e-25	1.26173e-20	0.560873	25265
rs72733709	cg21484985	14	70719358	70690525	-225.375	-11.8645	2.59943e-22	2.99211e-18	0.519881	28833
rs11627378	cg26146732	14	70724121	70690454	120.147	10.4214	9.35968e-19	7.99458e-15	0.455168	33667
chr14:70724994:I	cg21484985	14	70724994	70690525	-228.521	-12.0326	1.00335e-22	1.18212e-18	0.526899	34469
rs2332277	cg26146732	14	70733526	70690454	104.287	7.79039	2.06807e-12	8.57544e-09	0.318266	43072
chr14:70735103:D	cg21484985	14	70735103	70690525	-201.078	-8.55385	3.27326e-14	1.6345e-10	0.360137	44578
rs72733725	cg21484985	14	70735593	70690525	-201.691	-9.52381	1.48547e-16	1.0133e-12	0.410973	45068
chr14:70741530:I	cg26146732	14	70741530	70690454	107.616	7.95154	8.70162e-13	3.78789e-09	0.327216	51076
rs60360940	cg21484985	14	70750659	70690525	-145.51	-10.0124	9.47238e-18	7.28865e-14	0.435392	60134
rs17565772	cg26146732	14	70756333	70690454	106.9	8.25615	1.66995e-13	7.66337e-10	0.343978	65879
rs35034872	cg21484985	14	70760170	70690525	-176.261	-8.18997	2.39384e-13	1.08687e-09	0.340355	69645
rs12879801	cg26146732	14	70770582	70690454	103.794	7.81333	1.82891e-12	7.61774e-09	0.319543	80128
rs142689377	cg21484985	14	70774832	70690525	-173.23	-8.07578	4.44781e-13	1.99163e-09	0.334079	84307
rs8015046	cg26146732	14	70775792	70690454	101.559	7.71666	3.06727e-12	1.2494e-08	0.314153	85338
rs34410884	cg21484985	14	70776625	70690525	-170.314	-7.99445	6.904e-13	3.03914e-09	0.32959	86100
rs12897297	cg21484985	14	70786985	70690525	-165.953	-7.83966	1.58804e-12	6.71598e-09	0.321008	96460
rs34658788	cg21484985	14	70808845	70690525	-161.892	-7.62648	4.95888e-12	1.96336e-08	0.30911	118320
rs72733767	cg21484985	14	70809496	70690525	-162.961	-7.72954	2.86336e-12	1.17163e-08	0.314873	118971
rs17566814	cg21484985	14	70837256	70690525	-162.925	-7.72915	2.86932e-12	1.17363e-08	0.314851	146731
rs149642891	cg21484985	14	70847185	70690525	-177.489	-7.72322	2.96159e-12	1.20817e-08	0.31452	156660
rs10873232	cg25576086	14	70845670	70833871	-106.183	-9.60615	9.353e-17	6.55986e-13	0.415147	11799
rs221907	cg15816911	14	71596347	71606274	-23.0061	-8.09236	4.06585e-13	1.82361e-09	0.334992	-9927
rs72732401	cg19490761	14	72317156	72386101	-61.8877	-7.69718	3.4032e-12	1.37933e-08	0.313065	-68945
rs2098028	cg04954225	14	72500981	72490712	-97.8961	-9.52223	1.49873e-16	1.02191e-12	0.410893	10269
rs7157673	cg04930840	14	72698881	72703540	-46.2283	-9.21325	8.45735e-16	5.26239e-12	0.395022	-4659
rs2302121	cg26579653	14	74387375	74319300	-70.9918	-7.43399	1.37368e-11	5.12731e-08	0.298299	68075
rs10146172	cg05292605	14	75042338	75025713	-204.157	-15.8927	5.52049e-32	2.13451e-27	0.660199	16625
rs10131894	cg15467112	14	75446879	75489610	44.2976	7.94281	9.12078e-13	3.95869e-09	0.326733	-42731
rs175714	cg01624173	14	75981856	75981868	78.6374	10.2666	2.24954e-18	1.8421e-14	0.447756	-12
rs2287015	cg04001333	14	76045362	76045348	-55.4435	-8.80146	8.3507e-15	4.53254e-11	0.37339	14
rs4903393	cg05376465	14	76734188	76734327	-95.6936	-9.33225	4.34789e-16	2.83673e-12	0.401172	-139
rs12896434	cg20290672	14	76816746	76816747	-83.2465	-11.843	2.93593e-22	3.36633e-18	0.518976	-1
chr14:76851571:D	cg02286193	14	76851571	76823128	-204.539	-11.6926	6.88532e-22	7.62841e-18	0.512594	28443
rs2037934	cg12090942	14	77282115	77279508	37.8045	8.90974	4.58254e-15	2.55992e-11	0.37913	2607
rs879027	cg23549534	14	77492891	77492902	-43.8132	-7.34132	2.23605e-11	7.9858e-08	0.293075	-11
rs79939766	cg16595667	14	77567419	77567533	-57.2458	-9.10348	1.56019e-15	9.30893e-12	0.389308	-114
rs12891631	cg22824376	14	77648627	77648248	123.014	17.8961	1.58742e-36	1.4181e-31	0.711285	379
rs2020996	cg19605575	14	77651351	77651176	-53.2861	-11.1904	1.1907e-20	1.18153e-16	0.490647	175
rs7154702	cg22824376	14	77657345	77648248	114.979	15.5799	2.94695e-31	1.0162e-26	0.651226	9097
rs1861420	cg22824376	14	77663007	77648248	117.028	16.1457	1.43546e-32	5.94618e-28	0.66725	14759
rs12590759	cg22930859	14	78110451	78108189	69.6114	7.40527	1.59794e-11	5.90197e-08	0.296682	2262
rs2964906	cg16443633	14	79476264	79529179	-124.555	-7.81638	1.79926e-12	7.50676e-09	0.319713	-52915
rs11848580	cg07177395	14	79968788	79968686	-81.9048	-10.1383	4.64939e-18	3.68658e-14	0.441545	102
rs11848640	cg07177395	14	79968863	79968686	-81.9048	-10.1383	4.64939e-18	3.68658e-14	0.441545	177
rs12885300	cg08183125	14	80678266	80678293	49.2483	10.1035	5.6609e-18	4.43029e-14	0.43985	-27
chr14:88470103:D	cg01035038	14	88470103	88459686	127.603	17.689	4.57463e-36	3.63706e-31	0.70648	10417
rs55905933	cg01035038	14	88471979	88459686	127.603	17.689	4.57463e-36	3.63706e-31	0.70648	12293
rs74745106	cg01035038	14	88468510	88459686	127.603	17.689	4.57463e-36	3.63706e-31	0.70648	8824
rs75703795	cg01035038	14	88473386	88459686	127.603	17.689	4.57463e-36	3.63706e-31	0.70648	13700
rs77194943	cg01035038	14	88469190	88459686	127.603	17.689	4.57463e-36	3.63706e-31	0.70648	9504
rs743266	cg12097080	14	88032180	88793139	91.3303	7.77078	2.29695e-12	9.48941e-09	0.317173	-760959
rs79898902	cg23970645	14	89727146	89695299	-113.89	-8.92999	4.09534e-15	2.30041e-11	0.380199	31847
rs4900041	cg13709640	14	90909401	90909428	-98.0272	-20.1722	2.01379e-41	4.99875e-36	0.757877	-27
rs55782464	cg10308950	14	91115672	91108278	-49.9597	-7.47761	1.09133e-11	4.11351e-08	0.300755	7394
chr14:91735443:D	cg07060739	14	91735443	91730362	77.1831	11.2918	6.69545e-21	7.02095e-17	0.495156	5081
rs8018155	cg10511902	14	91842978	91842949	38.0384	7.48439	1.05296e-11	3.97351e-08	0.301136	29
rs6575197	cg16433844	14	91955493	91963127	-108.951	-18.0979	5.69061e-37	5.24206e-32	0.715868	-7634
rs2136674	cg04689773	14	92178552	92199710	-77.3235	-8.12467	3.41258e-13	1.53547e-09	0.33677	-21158
rs7159064	cg04689773	14	92178799	92199710	-77.3235	-8.12467	3.41258e-13	1.53547e-09	0.33677	-20911
rs8010437	cg17913306	14	92317179	92220385	159.455	10.5874	3.65145e-19	3.21604e-15	0.463017	96794
rs12587744	cg04136915	14	92721250	92721383	61.2475	8.7031	1.43829e-14	7.60853e-11	0.368147	-133
rs112560164	cg13225565	14	93112924	93106414	-109.957	-11.0462	2.70138e-20	2.59735e-16	0.484163	6510
rs12889079	cg05157625	14	93146968	93153553	93.397	17.4546	1.52534e-35	9.93996e-31	0.700917	-6585
rs6575303	cg23013853	14	93387559	93389102	56.8166	8.93711	3.93664e-15	2.21624e-11	0.380575	-1543
rs1006888	cg22808839	14	93418952	93415226	-52.1058	-8.92908	4.11603e-15	2.31123e-11	0.380151	3726
rs17129350	cg00592315	14	94384630	94384611	-42.6623	-8.49041	4.6381e-14	2.27549e-10	0.356713	19
rs2402447	cg04461867	14	94918123	94919295	-96.9411	-12.5273	6.13042e-24	8.93929e-20	0.546934	-1172
rs9323913	cg16462006	14	95147310	95155784	-105.801	-13.1704	1.65219e-25	2.76727e-21	0.571609	-8474
chr14:95998365:D	cg12096759	14	95998365	96002581	-49.767	-9.23652	7.42631e-16	4.68358e-12	0.396229	-4216
rs11160284	cg03043804	14	96152728	96152706	84.3796	11.9654	1.46757e-22	1.70374e-18	0.524108	22
chr14:96283387:I	cg21865751	14	96283387	96283686	-277.952	-20.2964	1.10931e-41	3.28416e-36	0.760123	-299
chr14:96283389:I	cg21865751	14	96283389	96283686	-277.952	-20.2964	1.10931e-41	3.28416e-36	0.760123	-297
rs11844199	cg21865751	14	96289219	96283686	-277.952	-20.2964	1.10931e-41	3.28416e-36	0.760123	5533
rs11844903	cg21865751	14	96300778	96283686	-277.952	-20.2964	1.10931e-41	3.28416e-36	0.760123	17092
rs11845642	cg21865751	14	96304634	96283686	-277.952	-20.2964	1.10931e-41	3.28416e-36	0.760123	20948
rs11846622	cg21865751	14	96284108	96283686	-277.952	-20.2964	1.10931e-41	3.28416e-36	0.760123	422
rs17093476	cg21865751	14	96282084	96283686	-277.952	-20.2964	1.10931e-41	3.28416e-36	0.760123	-1602
rs17093483	cg21865751	14	96283430	96283686	-277.952	-20.2964	1.10931e-41	3.28416e-36	0.760123	-256
rs17093485	cg21865751	14	96285283	96283686	-277.952	-20.2964	1.10931e-41	3.28416e-36	0.760123	1597
rs55720518	cg21865751	14	96281300	96283686	-277.952	-20.2964	1.10931e-41	3.28416e-36	0.760123	-2386
rs55761144	cg21865751	14	96295087	96283686	-277.952	-20.2964	1.10931e-41	3.28416e-36	0.760123	11401
rs55905133	cg21865751	14	96293927	96283686	-277.952	-20.2964	1.10931e-41	3.28416e-36	0.760123	10241
rs55946413	cg21865751	14	96281215	96283686	-277.952	-20.2964	1.10931e-41	3.28416e-36	0.760123	-2471
rs55987130	cg21865751	14	96281232	96283686	-277.952	-20.2964	1.10931e-41	3.28416e-36	0.760123	-2454
rs56007746	cg21865751	14	96281214	96283686	-277.952	-20.2964	1.10931e-41	3.28416e-36	0.760123	-2472
rs56039445	cg21865751	14	96297378	96283686	-277.952	-20.2964	1.10931e-41	3.28416e-36	0.760123	13692
rs56176162	cg21865751	14	96284206	96283686	-277.952	-20.2964	1.10931e-41	3.28416e-36	0.760123	520
rs56183583	cg21865751	14	96281742	96283686	-277.952	-20.2964	1.10931e-41	3.28416e-36	0.760123	-1944
rs56249062	cg21865751	14	96297371	96283686	-277.952	-20.2964	1.10931e-41	3.28416e-36	0.760123	13685
rs56359785	cg21865751	14	96289865	96283686	-277.952	-20.2964	1.10931e-41	3.28416e-36	0.760123	6179
rs56399755	cg21865751	14	96281523	96283686	-277.952	-20.2964	1.10931e-41	3.28416e-36	0.760123	-2163
rs61981089	cg21865751	14	96278023	96283686	-277.952	-20.2964	1.10931e-41	3.28416e-36	0.760123	-5663
rs61981090	cg21865751	14	96278458	96283686	-277.952	-20.2964	1.10931e-41	3.28416e-36	0.760123	-5228
rs61981091	cg21865751	14	96280130	96283686	-277.952	-20.2964	1.10931e-41	3.28416e-36	0.760123	-3556
rs61981096	cg21865751	14	96281906	96283686	-277.952	-20.2964	1.10931e-41	3.28416e-36	0.760123	-1780
rs61981097	cg21865751	14	96282522	96283686	-277.952	-20.2964	1.10931e-41	3.28416e-36	0.760123	-1164
rs61981099	cg21865751	14	96282930	96283686	-277.952	-20.2964	1.10931e-41	3.28416e-36	0.760123	-756
rs61981101	cg21865751	14	96283101	96283686	-277.952	-20.2964	1.10931e-41	3.28416e-36	0.760123	-585
rs61981102	cg21865751	14	96283172	96283686	-277.952	-20.2964	1.10931e-41	3.28416e-36	0.760123	-514
rs61981103	cg21865751	14	96283220	96283686	-277.952	-20.2964	1.10931e-41	3.28416e-36	0.760123	-466
rs61981105	cg21865751	14	96283653	96283686	-277.952	-20.2964	1.10931e-41	3.28416e-36	0.760123	-33
rs61981106	cg21865751	14	96283661	96283686	-277.952	-20.2964	1.10931e-41	3.28416e-36	0.760123	-25
rs61981107	cg21865751	14	96283669	96283686	-277.952	-20.2964	1.10931e-41	3.28416e-36	0.760123	-17
rs61981108	cg21865751	14	96283686	96283686	-277.952	-20.2964	1.10931e-41	3.28416e-36	0.760123	0
rs61983763	cg21865751	14	96287379	96283686	-277.952	-20.2964	1.10931e-41	3.28416e-36	0.760123	3693
rs61983767	cg21865751	14	96291311	96283686	-277.952	-20.2964	1.10931e-41	3.28416e-36	0.760123	7625
rs61983768	cg21865751	14	96291692	96283686	-277.952	-20.2964	1.10931e-41	3.28416e-36	0.760123	8006
rs61983825	cg21865751	14	96305043	96283686	-277.952	-20.2964	1.10931e-41	3.28416e-36	0.760123	21357
rs72698965	cg21865751	14	96282126	96283686	-277.952	-20.2964	1.10931e-41	3.28416e-36	0.760123	-1560
rs72698966	cg21865751	14	96282645	96283686	-277.952	-20.2964	1.10931e-41	3.28416e-36	0.760123	-1041
rs8013882	cg21865751	14	96280531	96283686	-277.952	-20.2964	1.10931e-41	3.28416e-36	0.760123	-3155
rs8017014	cg21865751	14	96284563	96283686	-277.952	-20.2964	1.10931e-41	3.28416e-36	0.760123	877
rs8017379	cg21865751	14	96284770	96283686	-277.952	-20.2964	1.10931e-41	3.28416e-36	0.760123	1084
rs8017801	cg21865751	14	96284533	96283686	-277.952	-20.2964	1.10931e-41	3.28416e-36	0.760123	847
rs912343	cg08682607	14	97214117	97208170	-60.5379	-7.82093	1.75586e-12	7.33508e-09	0.319966	5947
rs906932	cg10538275	14	99785010	99786226	-70.9826	-12.2565	2.82687e-23	3.78128e-19	0.536084	-1216
rs10138425	cg14290450	14	100604334	100614523	82.0778	7.43	1.40289e-11	5.22789e-08	0.298075	-10189
rs7142209	cg18516195	14	100994045	101012996	42.7321	8.83135	7.07676e-15	3.87405e-11	0.374978	-18951
rs12881760	cg18089426	14	101176335	101175970	-95.9758	-13.4898	2.77501e-26	5.04678e-22	0.583299	365
rs35820579	cg02351406	14	101435515	101447389	55.2409	11.1526	1.47612e-20	1.45233e-16	0.488954	-11874
rs7144294	cg23935255	14	101487460	101492264	-46.6674	-10.0926	6.02145e-18	4.7068e-14	0.439317	-4804
rs34038694	cg02882979	14	101512072	101512592	32.0722	7.4983	9.78367e-12	3.70374e-08	0.301918	-520
rs1620117	cg26224664	14	101696931	101693935	-38.1105	-12.374	1.456e-23	2.0612e-19	0.540824	2996
rs4906200	cg06761850	14	102902709	102904469	-45.863	-10.7587	1.38154e-19	1.27022e-15	0.471006	-1760
rs7140280	cg08075719	14	103026991	103021372	-52.4674	-8.70873	1.39428e-14	7.38893e-11	0.368448	5619
rs10438045	cg26103168	14	103465530	103507914	-160.935	-9.98532	1.10388e-17	8.44797e-14	0.434061	-42384
rs11621429	cg19716433	14	104587444	103589780	44.8037	7.43914	1.33691e-11	4.99749e-08	0.298589	997664
rs6575950	cg01247464	14	103644683	103673397	-59.4877	-7.60973	5.42068e-12	2.13709e-08	0.308172	-28714
chr14:103801561:D	cg05921913	14	103801561	103799021	-56.7164	-9.03678	2.26206e-15	1.31164e-11	0.385817	2540
rs2071408	cg12935359	14	103987078	103987150	71.3655	10.5331	4.96849e-19	4.3396e-15	0.460461	-72
rs1770995	cg07150062	14	104548604	104552032	162.824	12.2738	2.56397e-23	3.44237e-19	0.536784	-3428
rs116957418	cg18264638	14	104616907	104602474	85.4217	7.5138	9.01375e-12	3.43013e-08	0.302789	14433
rs117571183	cg18264638	14	104616906	104602474	85.4217	7.5138	9.01375e-12	3.43013e-08	0.302789	14432
rs76975067	cg26993038	14	104671511	104686639	85.5314	7.99095	7.03564e-13	3.09541e-09	0.329397	-15128
rs11628649	cg13252700	14	104695636	104690882	133.25	13.0233	3.76793e-25	6.12314e-21	0.566098	4754
rs4073859	cg20956390	14	104718698	104734475	-148.344	-18.8457	1.3282e-38	1.45421e-33	0.732047	-15777
rs11624904	cg20956390	14	104722374	104734475	-135.432	-7.20246	4.62004e-11	1.57394e-07	0.285225	-12101
rs4558342	cg20956390	14	104730615	104734475	-148.515	-18.9849	6.64912e-39	7.9608e-34	0.734925	-3860
rs10135432	cg20956390	14	104733325	104734475	-148.477	-18.9717	7.09965e-39	7.9608e-34	0.734654	-1150
rs11623015	cg20956390	14	104733064	104734475	-148.477	-18.9717	7.09965e-39	7.9608e-34	0.734654	-1411
rs13313386	cg20956390	14	104733981	104734475	-148.477	-18.9717	7.09965e-39	7.9608e-34	0.734654	-494
rs7152580	cg20956390	14	104733667	104734475	-148.477	-18.9717	7.09965e-39	7.9608e-34	0.734654	-808
rs4900619	cg25072466	14	104782751	104799486	-83.0388	-16.4514	2.84752e-33	1.30883e-28	0.675526	-16735
rs4076041	cg25072466	14	104794054	104799486	-82.8664	-16.8374	3.75245e-34	1.90063e-29	0.68561	-5432
rs75207212	cg04958087	14	104929715	104909505	-84.8721	-9.76937	3.73255e-17	2.69479e-13	0.423351	20210
rs77647965	cg04958087	14	104929714	104909505	-84.8721	-9.76937	3.73255e-17	2.69479e-13	0.423351	20209
rs4270105	cg04141770	14	105048542	105048339	-48.9688	-7.38694	1.75963e-11	6.47418e-08	0.295649	203
rs76429488	cg23703427	14	105026578	105066731	51.9235	7.51009	9.19241e-12	3.49322e-08	0.30258	-40153
rs72713854	cg05868942	14	105120669	105118409	76.0375	12.7194	2.07733e-24	3.15948e-20	0.554465	2260
rs61758463	cg22090592	14	105258067	105174642	40.2692	7.25408	3.52982e-11	1.22695e-07	0.288146	83425
rs6576062	cg26435109	14	105360355	105344591	-41.5279	-8.14577	3.04349e-13	1.37206e-09	0.337929	15764
rs2841245	cg01147727	14	105365156	105363015	-67.1277	-8.13453	3.23486e-13	1.45672e-09	0.337312	2141
rs6576063	cg01147727	14	105365456	105363015	-67.1277	-8.13453	3.23486e-13	1.45672e-09	0.337312	2441
rs10083374	cg21017887	14	105402994	105400489	143.812	19.8605	9.07205e-41	1.44361e-35	0.752117	2505
rs12881514	cg16481365	14	105570467	105554352	-138.309	-16.0768	2.06937e-32	8.3591e-28	0.665349	16115
rs10162524	cg10792982	14	105709106	105748885	49.8206	8.66817	1.74405e-14	9.03781e-11	0.366278	-39779
rs4299055	cg13743052	14	107244080	107253426	88.2391	10.824	9.53627e-20	8.87002e-16	0.474023	-9346
rs7166875	cg17061206	15	25438000	25441418	-246.953	-16.4917	2.30214e-33	1.6779e-28	0.676599	-3418
rs7182251	cg00834472	15	25453054	25453053	-329.886	-32.7277	9.55736e-64	5.96275e-57	0.891766	1
rs8042716	cg04795318	15	25686741	26246754	43.8116	7.2207	4.20136e-11	1.25428e-07	0.286257	-560013
rs17558352	cg18139256	15	26332541	26327496	33.9203	7.62009	5.13009e-12	1.73645e-08	0.308753	5045
rs116886322	cg07711309	15	26975943	26975942	-292.683	-25.9792	1.16208e-52	2.41671e-46	0.838493	1
rs71397209	cg21597304	15	27026881	27021321	-111.96	-10.9002	6.18693e-20	6.53789e-16	0.477523	5560
chr15:27086978:D	cg02633068	15	27086978	27083996	-74.8548	-13.9242	2.48242e-27	1.05501e-22	0.598621	2982
rs11638265	cg20906524	15	28202573	28200668	-47.8501	-11.8272	3.21153e-22	5.83885e-18	0.518308	1905
rs1719001	cg27507372	15	30228811	30228725	78.9119	9.62861	8.24356e-17	5.70186e-13	0.416281	86
rs2128873	cg23804921	15	30939463	30861172	-235.142	-15.5261	3.93608e-31	2.67504e-26	0.649652	78291
rs35239376	cg18016304	15	31290538	31287286	77.3282	15.326	1.15731e-30	7.12065e-26	0.643725	3252
chr15:32661036:D	cg27420946	15	32661036	32404311	-67.8312	-7.65978	4.15362e-12	1.42354e-08	0.310975	256725
chr15:33195379:I	cg11199182	15	33195379	33220732	-108.978	-7.3155	2.56005e-11	7.88815e-08	0.291617	-25353
rs7183043	cg11775292	15	33487097	33487631	92.2247	9.45664	2.16558e-16	1.34947e-12	0.407551	-534
rs34152137	cg21887023	15	33535306	33534982	87.0604	10.473	6.98613e-19	6.58396e-15	0.457618	324
rs78723084	cg05180717	15	34510812	34516488	-143.905	-11.9642	1.47776e-22	2.91944e-18	0.524057	-5676
rs77368228	cg20668887	15	34606698	34635399	173.67	8.89395	5.00202e-15	2.58337e-11	0.378295	-28701
rs7181375	cg18558073	15	36871473	36872349	134.396	13.7118	8.0653e-27	3.23801e-22	0.591213	-876
rs16970054	cg20255370	15	40252785	40268687	148.633	14.146	7.28191e-28	3.37026e-23	0.606192	-15902
chr15:40330081:I	cg20752233	15	40330081	40330108	-57.1744	-7.39187	1.71463e-11	5.38641e-08	0.295926	-27
rs539846	cg02313495	15	40397936	40398007	78.215	11.6667	7.97865e-22	1.22848e-17	0.511482	-71
rs4244575	cg05547778	15	40596561	40600279	-125.867	-10.5061	5.7896e-19	5.49449e-15	0.459187	-3718
rs2289328	cg13931752	15	40705417	40660718	53.1879	8.8178	7.62829e-15	3.83437e-11	0.374259	44699
rs35853942	cg13045913	15	41104817	41100308	117.179	23.7932	1.23802e-48	1.07277e-42	0.81325	4509
rs7180494	cg19891440	15	41451841	41444716	-47.0272	-15.7563	1.14432e-31	7.95025e-27	0.656322	7125
rs34040639	cg18705301	15	41760807	41695430	-199.996	-20.165	2.08526e-41	4.81842e-36	0.757746	65377
rs1023194	cg10069155	15	41855729	41852638	-255.938	-11.6067	1.12107e-21	1.638e-17	0.508907	3091
rs79486527	cg17244218	15	42265512	42258950	62.8578	9.92345	1.56547e-17	1.22761e-13	0.431009	6562
rs74614321	cg01878366	15	42406927	42411135	219.423	25.2532	2.38234e-51	4.28618e-45	0.830668	-4208
rs17767264	cg21293051	15	42886656	42870591	41.5953	7.31173	2.61105e-11	8.03417e-08	0.291404	16065
rs62019320	cg21293051	15	42895389	42870591	41.5953	7.31173	2.61105e-11	8.03417e-08	0.291404	24798
rs62019322	cg21293051	15	42897374	42870591	41.5953	7.31173	2.61105e-11	8.03417e-08	0.291404	26783
rs11853991	cg12308275	15	43557549	43558855	30.2992	8.45402	5.66263e-14	2.54639e-10	0.354744	-1306
chr15:43606102:I	cg02155558	15	43606102	43621948	155.421	18.1648	4.05326e-37	3.65432e-32	0.717367	-15846
rs2948906	cg21523688	15	45145840	45319037	-171.498	-15.5533	3.39979e-31	2.32577e-26	0.650449	-173197
rs1706818	cg04036182	15	45465034	45458818	-114.334	-15.8989	5.3402e-32	3.72673e-27	0.660374	6216
chr15:45652755:I	cg10760299	15	45652755	45669010	149.517	20.9366	5.28798e-43	2.61835e-37	0.771264	-16255
rs7175288	cg16220294	15	45947082	45924140	-64.6399	-14.1004	9.36988e-28	4.24222e-23	0.604647	22942
rs8043291	cg06207120	15	45996247	45996521	108.152	13.2695	9.49074e-26	3.0648e-21	0.575275	-274
rs35938390	cg14532218	15	46209833	46241811	-31.8313	-7.88757	1.22783e-12	4.64319e-09	0.323669	-31978
chr15:48728003:D	cg01818369	15	48728003	48741995	-202.006	-12.8824	8.30966e-25	2.34373e-20	0.560746	-13992
rs4423366	cg04482760	15	49343990	49339272	-97.198	-13.9656	1.97392e-27	8.45817e-23	0.600047	4718
chr15:50540149:D	cg26188685	15	50540149	50540269	85.7272	11.6382	9.37703e-22	1.42335e-17	0.510261	-120
rs8025191	cg20344442	15	51623785	51633704	42.0758	8.22863	1.93985e-13	8.17432e-10	0.342473	-9919
rs2470192	cg19558802	15	51695653	51695713	-98.083	-13.625	1.30683e-26	5.06411e-22	0.58814	-60
rs9806214	cg14296394	15	51901923	51910925	-63.7903	-8.35501	9.73676e-14	4.23441e-10	0.349369	-9002
rs12593936	cg11871050	15	52469181	52477794	-67.9939	-8.60888	2.41818e-14	1.14433e-10	0.363097	-8613
rs12593939	cg11871050	15	52469192	52477794	-67.9939	-8.60888	2.41818e-14	1.14433e-10	0.363097	-8602
rs1706400	cg10070864	15	57665207	57664490	-222.639	-25.6834	3.9501e-52	7.70134e-46	0.835368	717
rs76393275	cg10070864	15	57666174	57664490	-226.012	-11.039	2.81418e-20	3.09873e-16	0.483837	1684
chr15:57666815:I	cg10070864	15	57666815	57664490	-221.859	-22.5454	3.15827e-46	1.79129e-40	0.796332	2325
rs7181371	cg10167978	15	57831769	57825722	-140.327	-9.17803	1.02949e-15	5.88392e-12	0.393193	6047
rs12148093	cg12031962	15	58328940	58353849	-71.4646	-9.3435	4.08238e-16	2.43962e-12	0.401752	-24909
rs66597610	cg23634401	15	58500883	58521438	174.131	9.76126	3.90708e-17	2.84898e-13	0.422946	-20555
rs6494037	cg08898775	15	59016315	59042684	86.0111	10.0525	7.55125e-18	6.14232e-14	0.437359	-26369
rs56398204	cg05718389	15	59976380	59950093	37.2479	8.01014	6.34296e-13	2.49704e-09	0.330457	26287
rs6151464	cg05718389	15	59976381	59950093	37.2479	8.01014	6.34296e-13	2.49704e-09	0.330457	26288
rs28550540	cg27554954	15	60691031	60691595	80.9771	9.91506	1.64138e-17	1.27941e-13	0.430595	-564
rs17271144	cg00456672	15	62132921	62358751	-54.444	-11.1447	1.54354e-20	1.86123e-16	0.488601	-225830
rs937425	cg12790106	15	63105142	63105204	42.9835	9.90732	1.71461e-17	1.33349e-13	0.430212	-62
rs11071718	cg12160578	15	63327533	63334699	78.9211	11.3783	4.09718e-21	5.42026e-17	0.498972	-7166
rs7172943	cg12160578	15	63327710	63334699	78.9211	11.3783	4.09718e-21	5.42026e-17	0.498972	-6989
rs149998268	cg05276184	15	64012321	63372838	-54.1095	-7.82407	1.72656e-12	6.38369e-09	0.320141	639483
rs11631047	cg04344695	15	63657737	63658391	-59.6528	-9.07419	1.83675e-15	1.0107e-11	0.387777	-654
rs751939	cg12036633	15	63764602	63758958	325.738	19.9709	5.31759e-41	8.91827e-36	0.754177	5644
rs7179912	cg02919090	15	64263854	64263738	49.8415	9.14337	1.24909e-15	7.01423e-12	0.391389	116
rs2290119	cg02848875	15	64418221	64387786	62.6694	8.94018	3.87007e-15	2.03858e-11	0.380737	30435
rs11637329	cg02018277	15	65117709	65116255	125.594	11.5828	1.28374e-21	1.83611e-17	0.507877	1454
rs11638669	cg13777513	15	65124302	65127741	-41.607	-8.26015	1.63395e-13	6.93002e-10	0.344196	-3439
rs2687523	cg03051384	15	65172961	65197883	-76.6708	-8.57803	2.86573e-14	1.34328e-10	0.361438	-24922
rs28640578	cg07872373	15	65330551	65322308	70.0305	7.67823	3.76487e-12	1.29757e-08	0.312006	8243
rs12905996	cg24594956	15	65592944	65592973	49.6357	10.2216	2.90292e-18	2.47554e-14	0.445582	-29
rs649438	cg01206705	15	65838082	65822356	79.2098	7.7909	2.06244e-12	7.49236e-09	0.318294	15726
rs10400898	cg19406036	15	66911126	66914425	44.66	7.3367	2.29082e-11	7.09572e-08	0.292814	-3299
rs10400899	cg19406036	15	66911127	66914425	44.66	7.3367	2.29082e-11	7.09572e-08	0.292814	-3298
rs2439382	cg09827761	15	66943886	66947392	-332.561	-14.8872	1.2509e-29	6.76277e-25	0.63029	-3506
rs2439383	cg09827761	15	66943809	66947392	-332.561	-14.8872	1.2509e-29	6.76277e-25	0.63029	-3583
rs62005561	cg09827761	15	66948180	66947392	337.014	15.6055	2.56827e-31	1.76079e-26	0.651971	788
rs3809570	cg23172828	15	67000117	66998998	-66.6472	-7.6581	4.19107e-12	1.43588e-08	0.31088	1119
rs10162965	cg09911534	15	67153579	67153556	116.381	29.5828	8.13931e-59	2.41171e-52	0.870665	23
rs12904824	cg25793587	15	67383287	67383147	56.8121	8.7787	9.47158e-15	4.7078e-11	0.372179	140
rs28414740	cg03352169	15	67427414	67426538	62.6579	9.56424	1.18371e-16	7.91031e-13	0.413025	876
chr15:67865045:I	cg27219399	15	67865045	67835830	51.0083	8.65845	1.84016e-14	8.85438e-11	0.365757	29215
rs8038170	cg22576950	15	68543128	68522787	68.471	11.9956	1.23702e-22	2.4736e-18	0.525364	20341
chr15:71152558:I	cg19565094	15	71152558	71156035	-67.2005	-9.78753	3.36952e-17	2.4961e-13	0.424258	-3477
rs17737742	cg04616566	15	72022755	72020560	-50.4899	-10.8826	6.83879e-20	7.20719e-16	0.476714	2195
rs3784310	cg21214455	15	72103427	72412075	-111.996	-10.0312	8.51927e-18	6.89198e-14	0.436313	-308648
rs12915891	cg26774156	15	74485762	74495384	-121.671	-12.9736	4.98106e-25	1.46587e-20	0.564217	-9622
rs392267	cg06710742	15	74515234	74514346	-35.7084	-7.92187	1.02095e-12	3.93089e-09	0.325572	888
rs12904134	cg05926586	15	74592862	74592786	48.578	8.42598	6.60309e-14	2.9451e-10	0.353225	76
rs35116156	cg15902774	15	75292074	75289873	-46.6834	-11.5499	1.54777e-21	2.16997e-17	0.506452	2201
rs8042772	cg16427107	15	75922295	75912924	-52.9855	-7.83631	1.61691e-12	6.00246e-09	0.320821	9371
rs12439484	cg03037974	15	76602937	76606532	92.8249	14.546	8.0707e-29	3.94611e-24	0.619421	-3595
rs117035148	cg18391514	15	76734232	77222517	-223.053	-10.4249	9.17433e-19	8.54806e-15	0.455336	-488285
rs62009070	cg10437265	15	77817884	77819839	68.9442	11.962	1.49636e-22	2.94501e-18	0.523965	-1955
rs62009071	cg10437265	15	77817886	77819839	68.9442	11.962	1.49636e-22	2.94501e-18	0.523965	-1953
rs4886900	cg25212270	15	78005430	78015279	39.2877	9.35214	3.88955e-16	2.33243e-12	0.402196	-9849
chr15:78109316:D	cg10461261	15	78109316	78109450	68.5945	7.34968	2.14005e-11	6.64852e-08	0.293547	-134
rs12912245	cg04896959	15	79039464	78267971	52.3424	8.28554	1.42269e-13	6.07449e-10	0.345583	771493
rs12907701	cg01794103	15	78336362	78342494	-53.4221	-8.28986	1.38963e-13	5.93903e-10	0.345819	-6132
rs6495299	cg26950756	15	78707049	78707683	132.544	11.9593	1.51889e-22	2.98746e-18	0.523855	-634
rs72738736	cg18825076	15	78765122	78729989	-58.0823	-18.659	3.37134e-38	3.69009e-33	0.728123	35133
rs2904228	cg21242079	15	79086099	79101063	-70.9044	-7.75638	2.48072e-12	8.8846e-09	0.316371	-14964
rs74608880	cg23450377	15	79107453	79107452	-326.543	-19.379	9.50833e-40	1.55292e-34	0.742853	1
rs7166764	cg00540400	15	79123509	79124168	36.0974	10.0087	9.67483e-18	7.76639e-14	0.435209	-659
chr15:79127535:I	cg11020821	15	79127535	79128547	-56.1402	-8.10531	3.79036e-13	1.54298e-09	0.335704	-1012
rs2016133	cg21052814	15	79327958	79328213	111.064	12.0029	1.18724e-22	2.37863e-18	0.525666	-255
rs7180163	cg17347941	15	79392674	79387269	-97.1559	-10.3383	1.49849e-18	1.35507e-14	0.451202	5405
rs17175798	cg17916960	15	79463960	79447300	-47.8604	-7.27076	3.23525e-11	9.80017e-08	0.289089	16660
rs2903061	cg16780015	15	79699749	79700770	137.112	11.5593	1.46715e-21	2.07372e-17	0.50686	-1021
rs2250029	cg09888468	15	81410488	81410853	-135.021	-19.2637	1.67626e-39	2.69538e-34	0.740566	-365
rs4569216	cg08255105	15	81489072	81489160	-81.7493	-8.53916	3.54869e-14	1.64732e-10	0.359345	-88
chr15:82691423:D	cg17266963	15	82691423	82959442	-64.7505	-7.37338	1.88967e-11	5.90183e-08	0.294883	-268019
rs7168216	cg06318274	15	86154594	86150813	65.0623	10.5118	5.60773e-19	5.33e-15	0.459453	3781
rs11629608	cg20737812	15	86330124	86336631	-94.2795	-14.8293	1.71477e-29	9.19095e-25	0.628473	-6507
rs1444301	cg02907524	15	86683981	86683983	45.3686	7.71866	3.03471e-12	1.07028e-08	0.314265	-2
rs3743475	cg20808613	15	89172558	89168305	-106.739	-7.84682	1.52825e-12	5.7073e-09	0.321406	4253
rs7172810	cg26213453	15	89464652	89455860	-77.3128	-12.7878	1.41433e-24	3.88034e-20	0.557111	8792
rs2238297	cg24365117	15	89875066	89879190	53.2779	7.67995	3.73061e-12	1.28662e-08	0.312102	-4124
rs62020775	cg27380997	15	89960286	89960278	90.8732	10.6331	2.81793e-19	2.76776e-15	0.465158	8
rs7167755	cg16785520	15	90604263	90604217	47.6766	8.92978	4.10008e-15	2.15376e-11	0.380188	46
rs116876084	cg04865659	15	90793411	90771840	-163.855	-7.68999	3.53614e-12	1.22334e-08	0.312664	21571
rs2048706	cg00425431	15	90801248	90792223	66.7886	8.67362	1.69242e-14	8.19152e-11	0.36657	9025
chr15:90929347:I	cg04176472	15	90929347	90893244	85.643	9.88062	1.99339e-17	1.53728e-13	0.42889	36103
rs7172314	cg12644059	15	91353769	91361926	41.3956	9.60472	9.42829e-17	6.44419e-13	0.415075	-8157
rs6224	cg21472639	15	91423543	91419490	-34.9586	-9.9494	1.35209e-17	1.07105e-13	0.432291	4053
rs78569252	cg24888049	15	91415633	91426667	-60.7739	-8.03914	5.4231e-13	2.15571e-09	0.332058	-11034
rs28406911	cg05272099	15	91492034	91476398	-259.895	-40.7653	8.29108e-75	1.29318e-67	0.927448	15636
rs78738339	cg05272099	15	91493972	91476398	-259.895	-40.7653	8.29108e-75	1.29318e-67	0.927448	17574
rs1117387	cg12536880	15	91825123	91839164	81.6822	9.00346	2.72277e-15	1.46795e-11	0.384068	-14041
rs8040424	cg19547844	15	92934449	92934441	61.9262	11.5096	1.94483e-21	2.69277e-17	0.504707	8
rs62020768	cg15879154	15	93280418	93277667	-94.8592	-7.44769	1.27798e-11	4.08253e-08	0.299071	2751
rs60201487	cg10095033	15	94885834	94898125	-202.861	-14.5543	7.70976e-29	3.78744e-24	0.619692	-12291
rs190187461	cg05164181	15	95721784	95287886	-90.317	-8.10965	3.7022e-13	1.51044e-09	0.335943	433898
rs7183706	cg12562232	15	99275189	99256251	143.177	7.93566	9.47879e-13	3.66085e-09	0.326337	18938
rs1521484	cg21621697	15	99511793	99511833	20.3602	7.76404	2.38118e-12	8.54578e-09	0.316798	-40
rs4246296	cg07470275	15	99804069	99788558	-34.8473	-8.2793	1.47196e-13	6.26855e-10	0.345243	15511
rs7169461	cg18158033	15	99973413	99975010	-76.7299	-7.93149	9.69414e-13	3.74124e-09	0.326105	-1597
rs6598265	cg02724404	15	100275110	100274248	-76.4113	-7.68942	3.54684e-12	1.2269e-08	0.312632	862
rs2573674	cg13132497	15	100476683	100469152	-113.449	-9.37578	3.4074e-16	2.05674e-12	0.40341	7531
rs3794505	cg02597199	15	101142146	101098829	-80.7263	-10.548	4.56673e-19	4.36851e-15	0.461161	43317
rs1972053	cg07479906	15	101090496	101102385	-75.8077	-15.3705	9.10396e-31	5.87979e-26	0.645052	-11889
rs8035599	cg03004371	15	101414657	101423806	-142.484	-7.30176	2.75096e-11	8.40087e-08	0.290841	-9149
rs8028993	cg22626168	15	101501729	101513246	-73.9966	-12.088	7.3317e-23	1.50764e-18	0.52919	-11517
chr15:101659408:I	cg16275295	15	101659408	101661984	67.2509	9.05226	2.07535e-15	1.13499e-11	0.386629	-2576
chr15:101659409:I	cg16275295	15	101659409	101661984	67.2509	9.05226	2.07535e-15	1.13499e-11	0.386629	-2575
rs8037024	cg19997662	15	101776822	101784653	-70.2124	-10.7735	1.27038e-19	1.28665e-15	0.47169	-7831
rs3848363	cg10349874	16	370484	420996	-42.5681	-10.4597	7.53227e-19	8.47589e-15	0.456989	-50512
rs2361989	cg10349874	16	390780	420996	-45.299	-12.8932	7.81899e-25	1.9297e-20	0.56116	-30216
rs9926890	cg08385995	16	506612	513010	-78.6421	-11.0462	2.70071e-20	3.66635e-16	0.484165	-6398
rs1054334	cg27191184	16	571904	580239	-127.243	-8.98595	3.00118e-15	1.99157e-11	0.383147	-8335
rs35903260	cg08989290	16	613147	615782	66.1816	8.88814	5.16582e-15	3.33128e-11	0.377988	-2635
rs8060921	cg08805041	16	635988	621841	-53.7449	-12.3451	1.71402e-23	3.73403e-19	0.539663	14147
rs2384972	cg08805041	16	674424	621841	-52.4403	-11.5549	1.50368e-21	2.42724e-17	0.506673	52583
rs74000837	cg09180702	16	649695	633722	93.8239	7.5426	7.73939e-12	3.03417e-08	0.304406	15973
rs9937980	cg01886460	16	713210	711015	103.96	10.9213	5.48993e-20	7.1824e-16	0.478485	2195
chr16:636799:D	cg27436995	16	636799	743998	-150.441	-7.85965	1.42649e-12	6.38681e-09	0.322119	-107199
rs11864516	cg10254923	16	785279	769848	54.7523	7.9722	7.78435e-13	3.62086e-09	0.32836	15431
rs1078903	cg07501729	16	854689	846077	95.7174	10.2102	3.09502e-18	3.16647e-14	0.445035	8612
rs4984981	cg10281704	16	969319	966864	-37.6305	-7.76067	2.42453e-12	1.03879e-08	0.31661	2455
rs7404696	cg05989795	16	1012393	1021386	-44.7201	-7.21115	4.4156e-11	1.49965e-07	0.285717	-8993
rs17135129	cg05411679	16	1089949	1090585	103.614	9.73997	4.40467e-17	3.79882e-13	0.421881	-636
rs7198064	cg07748719	16	1272472	1272498	48.2631	8.84358	6.61323e-15	4.21661e-11	0.375627	-26
rs62014776	cg09192369	16	1339750	1339782	-82.2087	-8.22353	1.99449e-13	1.02027e-09	0.342193	-32
rs7185893	cg01195214	16	1354589	1362243	-51.2722	-7.8079	1.88285e-12	8.21617e-09	0.319241	-7654
rs2369696	cg05873017	16	1426050	1426992	-157.363	-24.909	1.01787e-50	3.4642e-45	0.826773	-942
rs3751883	cg08008072	16	1524604	1524255	-74.2065	-12.2474	2.97725e-23	6.31087e-19	0.535711	349
rs12596340	cg09065629	16	1709068	1709722	97.7851	8.49617	4.49378e-14	2.53006e-10	0.357024	-654
rs12149777	cg09540102	16	1834724	1822124	55.0275	8.56598	3.06208e-14	1.7647e-10	0.36079	12600
rs1178434	cg02862121	16	1830551	1845460	-32.0631	-7.73356	2.80253e-12	1.18924e-08	0.315097	-14909
rs1143034	cg09830162	16	1878067	1889614	-86.5178	-16.3453	4.98627e-33	3.04483e-28	0.672683	-11547
rs27381	cg02248941	16	2239402	2239361	70.1843	10.0234	8.90185e-18	8.562e-14	0.435932	41
rs28732993	cg27538070	16	2884667	2875526	53.109	7.43266	1.38336e-11	5.13625e-08	0.298224	9141
rs886953	cg03096107	16	2882267	2880149	-53.9452	-12.311	2.07788e-23	4.48854e-19	0.538289	2118
rs9925556	cg03096107	16	2880105	2880149	-53.9452	-12.311	2.07788e-23	4.48854e-19	0.538289	-44
rs2526263	cg27090594	16	3069402	3077878	-69.2903	-13.3669	5.509e-26	1.54177e-21	0.578843	-8476
[truncated: 6,196 more rows]
