# Supplementary material for: Identifying causal models between genetically regulated methylation patterns and gene expression in healthy colon tissue
Source: Clin Epigenetics. 2021 Aug 21;13:162. doi: 10.1186/s13148-021-01148-9 (PMC8380335; doi:10.1186/s13148-021-01148-9)
Supplement: Supplementary file 3 — Additional file 3: Table 1. For each chromosome, the number of elements (genes, CpGs and SNPs) analyzed, columns 1 to 3, and for each list of mQTLs, eQTMs, eQTLs and meQTLs, the number of elements, the number of unique elements and the number of non-correlated elements. Non correlated elements must be in cis and r2>0.3, see methods [file 13148_2021_1148_MOESM3_ESM.xlsx]

## Sheet: chrom
Supplementary Table 1: For each chromosome, the number of elements (genes, CpGs and SNPs) analyzed, columns 1 to 3, and for each list of mQTLs, eQTMs, eQTLs and meQTLs, the number of elements, the number of unique elements and the number of non correlated elements. Non correlated elements must be in cis and r2>0.3, see methods.
	chromosome	genes.analyzed	CpGs.analyzed	SNPs.analyzed	mQTLs	unique.CpGs.in.mQTLs	unique.SNPs.in.mQTLs	non.correl.mQTLs	non.correl.CpGs.in.mQTLs	non.correl.SNPs.in.mQTLs	eQTMs	unique.genes.in.eQTMs	unique.CpGs.in.eQTMs	non.correl.eQTMs	non.correl.CpGs.in.eQTMs	eQTLs	unique.genes.in.eQTLs	unique.SNPs.in.eQTLs	non.correl.eQTLs	non.correl.SNPs.in.eQTLs	meQTLs	unique.genes.in.meQTLs	unique.CpGs.in.meQTLs	unique.SNPs.in.meQTLs	non.correl.meQTLs	non.correl.CpGs.in.meQTLs	non.correl.SNPs.in.meQTLs
	chr1	1542	20446	500133	35472	662	21651	501	415	501	35	14	32	14	14	2528	37	2528	49	49	1712	5	12	432	5	5	5
	chr2	1013	16041	541681	24705	475	16875	474	320	474	123	17	84	19	17	900	32	2408	50	49	527	4	15	231	4	4	4
	chr3	847	11130	466616	18753	301	14012	266	219	266	13	7	12	7	6	1016	17	648	18	17	0	0	0	0	0	0	0
	chr4	606	9173	483699	12639	300	9230	242	208	242	40	8	40	8	8	1418	15	889	63	62	12	2	2	12	2	2	2
	chr5	680	11963	420402	12745	317	9260	298	236	295	10	6	8	8	6	496	17	1428	29	29	439	1	2	230	1	1	1
	chr6	812	15472	450046	89806	721	35261	2798	444	2681	30	12	29	13	13	1079	25	4569	87	86	4427	7	13	2636	9	8	9
	chr7	733	13511	387413	26376	437	15628	418	292	414	32	8	31	8	8	769	28	3299	34	33	1464	6	9	970	6	6	6
	chr8	528	10038	358974	20892	334	11982	314	226	313	6	2	6	2	2	374	12	1175	14	14	0	0	0	0	0	0	0
	chr9	599	4372	281166	5296	149	4699	188	121	188	6	5	6	5	5	3107	14	794	81	81	10	1	2	5	1	1	1
	chr10	579	11718	335911	19044	382	14957	434	274	432	19	8	19	8	8	107	17	900	23	23	4	1	4	1	1	1	1
	chr11	896	13432	325462	21593	371	14482	275	252	274	21	8	21	8	8	1687	20	944	22	22	988	5	11	314	5	5	5
	chr12	779	10737	316733	15380	304	11039	242	195	242	11	2	10	2	2	2433	21	1335	21	21	0	0	0	0	0	0	0
	chr13	268	5858	244457	8093	180	5191	129	120	128	11	4	11	4	4	1208	6	496	10	10	767	2	7	160	2	2	2
	chr14	496	6583	216773	9556	184	5811	242	133	242	4	4	4	4	4	418	10	1030	26	26	36	2	2	36	2	2	2
	chr15	487	6714	187481	10721	182	8272	147	134	147	12	6	12	7	7	1539	10	768	10	9	446	1	2	277	1	1	1
	chr16	679	9065	198645	14430	279	9276	238	192	238	10	7	10	7	7	649	11	374	13	13	0	0	0	0	0	0	0
	chr17	921	11533	177604	55643	398	16301	349	256	348	126	14	103	15	13	977	22	3107	26	26	1252	4	9	645	4	4	4
	chr18	210	2633	187532	2076	64	1665	70	49	70	0	0	0	0	0	1452	3	107	8	8	0	0	0	0	0	0	0
	chr19	1033	10464	155596	18467	345	10250	264	218	264	11	5	11	5	5	4939	26	1666	26	25	286	3	8	100	3	3	3
	chr20	416	5095	145784	5576	101	4222	85	73	84	12	8	11	8	7	3381	8	1208	14	14	411	1	1	411	1	1	1
	chr21	156	1943	95006	4325	109	2657	110	69	110	9	3	9	3	3	1175	7	418	18	18	337	1	7	99	1	1	1
	chr22	374	3347	91478	7455	118	4037	111	78	111	16	10	13	10	8	794	16	1391	16	15	869	6	8	291	6	4	6
	Total	14654	211268	6568592	439043	6713	246758	8195	4524	8064	557	158	482	165	155	32446	374	31482	658	650	13987	52	114	6850	54	51	54
