# Supplementary material for: Identifying causal models between genetically regulated methylation patterns and gene expression in healthy colon tissue
Source: Clin Epigenetics. 2021 Aug 21;13:162. doi: 10.1186/s13148-021-01148-9 (PMC8380335; doi:10.1186/s13148-021-01148-9)
Supplement: Supplementary file 5 — Additional file 5: Data 2. List of independent eQTMs. [file 13148_2021_1148_MOESM5_ESM.xlsx]

## Sheet: independent eQTMs
Gene	CpG	chrom	startGene	endGene	strand	posCpG	beta	t.stat	p.value	FDR	R2	disteQTMs
AARS2	cg04228998	6	44266463	44281063	-1	44277819	-0.00290914	-6.42739	2.48029e-09	3.32789e-05	0.242564	-3244
AATK	cg15761799	17	79091096	79139872	-1	79097051	0.00467978	8.60497	2.71713e-14	9.21502e-10	0.364674	-42821
ABHD5	cg23044270	3	43732375	43764217	1	43659607	-0.00397619	-6.10028	1.22443e-08	0.000156332	0.22389	-72768
ACCS	cg18265608	11	44087729	44105569	1	44087367	-0.00710762	-7.7779	2.3721e-12	7.32293e-08	0.319246	-362
ADH4	cg12011299	4	100044833	100065449	-1	100065546	-0.00173823	-7.103	8.16661e-11	3.45643e-07	0.281147	97
ADORA2B	cg04055874	17	15848231	15879210	1	16282434	-0.010737	-6.36702	3.34022e-09	1.29802e-05	0.239113	434203
ADRA2A	cg24495528	10	112836790	112840662	1	112402748	-0.00966182	-7.86045	1.52736e-12	2.32314e-08	0.323852	-434042
ARSJ	cg12214451	4	114821440	114900878	-1	114900175	-0.00371687	-6.35581	3.52941e-09	1.06699e-05	0.238472	-703
ASAP3	cg12717584	1	23755056	23810750	-1	23122112	-0.00340094	-6.12002	1.11327e-08	0.000137895	0.225014	-688638
ASPG	cg05321225	14	104552023	104579046	1	104552397	-0.00334016	-6.47512	1.95844e-09	0.000111465	0.245292	374
ATF7IP2	cg05064297	16	10479912	10577495	1	10479966	-0.00319749	-6.85358	2.92819e-10	1.02369e-05	0.266927	54
B3GNT7	cg11378575	2	232260335	232265875	1	232265004	-0.00977716	-9.66409	7.70662e-17	6.97912e-13	0.41995	4669
B4GALNT2	cg25078137	17	47210329	47247351	1	46698598	-0.0044339	-6.77349	4.39475e-10	2.30916e-06	0.262352	-511731
BAMBI	cg14770293	10	28966424	28971868	1	29011292	-0.0104925	-6.5088	1.65691e-09	1.51211e-05	0.247219	44868
BLCAP	cg02866149	20	36145819	36156134	-1	35405989	-0.00163253	-7.8517	1.60044e-12	3.48467e-08	0.323364	-750145
BTNL8	cg14457074	5	180326077	180377906	1	180408785	0.0141629	27.0506	4.36821e-54	7.01679e-49	0.850128	82708
C11orf53	cg23091777	11	111126707	111156972	1	111154754	-0.00396507	-6.58849	1.11387e-09	2.14914e-05	0.251776	28047
C15orf57	cg05924882	15	40845298	40857252	-1	40883034	-0.00191986	-7.38678	1.87004e-11	4.47014e-07	0.29725	25782
C2orf54	cg20140201	2	241825465	241831452	-1	241835670	-0.0029127	-6.24659	6.02439e-09	1.01716e-05	0.232234	4218
C4orf48	cg21380181	4	2043777	2045697	1	1198278	0.00767091	7.83428	1.75637e-12	2.06491e-08	0.322393	-845499
CACNA1A	cg03971521	19	13317256	13617274	-1	14583389	0.00770509	6.27357	5.2811e-09	0.000270641	0.233774	966115
CD151	cg03885332	11	832952	838835	1	832357	-0.00497684	-6.5885	1.11381e-09	2.14914e-05	0.251776	-595
CEL	cg04999329	9	135937365	135947248	1	136677533	-0.00537017	-10.1946	3.94015e-18	3.83688e-13	0.446186	740168
CELP	cg01007894	9	135957926	135962478	1	135957353	-0.00432596	-8.04772	5.5967e-13	1.81667e-08	0.334248	-573
CELSR1	cg04608722	22	46756731	46933067	-1	46919549	0.00361061	6.95242	1.76924e-10	1.379e-06	0.272568	-13518
CGNL1	cg05359518	15	57668703	57842925	1	57508437	-0.00269992	-6.59977	1.05282e-09	1.11851e-05	0.252421	-160266
CHST5	cg27232078	16	75562428	75569068	-1	75569459	-0.00668453	-7.20563	4.80391e-11	1.91935e-06	0.286982	391
COLCA2	cg24285858	11	111169976	111179353	1	111171337	-0.00486624	-7.74488	2.82761e-12	7.93558e-08	0.3174	1361
CPA6	cg21860285	8	68334405	68658620	-1	68658943	-0.00411353	-6.41126	2.68598e-09	0.000107929	0.241641	323
CPB1	cg00292540	3	148545588	148577972	1	149251606	-0.00928615	-8.33793	1.16564e-13	8.92947e-09	0.350195	706018
CRYBA2	cg06755438	2	219854912	219858127	-1	219885614	-0.00920164	-7.05896	1.02454e-10	2.79619e-07	0.27864	27487
CTSE	cg01720722	1	206317459	206332104	1	205491541	-0.0166483	-8.06155	5.19534e-13	4.043e-08	0.335013	-825918
CYP2C18	cg19852607	10	96443251	96495947	1	96443071	-0.0124185	-8.27539	1.63663e-13	3.20057e-09	0.346776	-180
CYP4F11	cg13575011	19	16023180	16045676	-1	16022472	0.00801278	14.7528	3.78659e-29	1.74646e-23	0.627862	-23204
CYP4V2	cg24794857	4	187112674	187134617	1	187113578	-0.00365955	-7.16182	6.02741e-11	2.89891e-07	0.284493	904
DDO	cg02872426	6	110713383	110736753	-1	110736772	-0.00326909	-8.90011	5.368e-15	3.16907e-10	0.380439	19
DDTL	cg24846343	22	24309026	24314748	1	24311635	-0.00221704	-8.10275	4.16137e-13	5.0969e-09	0.337288	2609
DMRT2	cg14377594	9	1050354	1057554	1	1051505	-0.00316279	-6.99491	1.42344e-10	3.46532e-06	0.274991	1151
DNAJC15	cg14729962	13	43597362	43683306	1	43597565	-0.00308917	-11.6138	1.33508e-21	7.10571e-17	0.511141	203
DNASE1	cg04834608	16	3702940	3708096	1	3706634	-0.00325395	-7.70273	3.53728e-12	1.97859e-07	0.315039	3694
DPEP1	cg04691781	16	89687000	89704839	1	89668842	0.0043803	8.07701	4.78038e-13	1.33696e-07	0.335867	-18158
DPYSL4	cg17950900	10	134000414	134019280	1	134860210	-0.00593022	-7.17508	5.6276e-11	7.00335e-07	0.285247	859796
ECHDC3	cg05991820	10	11784356	11806065	1	11785161	-0.0112542	-19.7521	2.97275e-40	4.06943e-35	0.751515	805
ERV3-1	cg24247132	7	64990809	65006743	-1	64458642	-0.00207006	-7.62459	5.35147e-12	2.58036e-07	0.310656	-548101
EYA2	cg26046136	20	45523263	45817492	1	45526613	-0.00574041	-8.34036	1.15032e-13	4.17436e-09	0.350328	3350
FAM3B	cg21130374	21	42688661	42729654	1	42734266	-0.0136388	-6.10861	1.17622e-08	4.48259e-05	0.224364	45605
FEV	cg26152051	2	219845809	219850379	-1	219994830	-0.0031494	-6.97349	1.58848e-10	4.11007e-07	0.27377	144451
FLVCR1-AS1	cg15130102	1	213029946	213031480	-1	213090116	-0.00529999	-6.4254	2.50473e-09	3.4713e-05	0.24245	58636
FOXA2	cg20504791	20	22561642	22565101	-1	22562478	-0.00240967	-6.35895	3.47544e-09	3.78358e-05	0.238651	-2623
FRZB	cg20308679	2	183698005	183731498	-1	183731407	-0.00354839	-6.75534	4.81686e-10	1.10176e-06	0.261315	-91
GABRB3	cg14859324	15	26788694	27018223	-1	26874363	-0.00481201	-7.20516	4.81573e-11	9.20921e-07	0.286955	-143860
GAL3ST1	cg14884039	22	30950624	30960876	-1	31360940	-0.00529986	-6.67029	7.39349e-10	4.22597e-06	0.256453	400064
GCNT2	cg04684481	6	10521568	10629601	1	9934738	-0.00507715	-6.59804	1.06194e-09	1.56732e-05	0.252322	-586830
GGT1	cg15363607	22	24583750	24629005	1	24998974	-0.0174729	-10.6931	2.38497e-19	5.112e-15	0.469883	415224
GLDN	cg05492904	15	51633713	51700209	1	51604503	-0.00959047	-6.30768	4.46973e-09	3.88525e-05	0.235722	-29210
GLDN	cg27508586	15	51633713	51700209	1	51660650	-0.0147192	-6.97693	1.56078e-10	2.3422e-06	0.273966	26937
GSTA1	cg15290848	6	52656178	52668664	-1	52629418	-0.0212049	-6.06062	1.48188e-08	0.000145808	0.221631	-39246
GSTM1	cg24506221	1	109687814	109709039	1	110230401	-0.000990206	-7.75935	2.61822e-12	1.18912e-07	0.318209	542587
GSTM3	cg10807101	1	110276554	110283660	-1	110282274	-0.00702171	-7.38641	1.87365e-11	5.47042e-07	0.297229	-1386
GSTT1	cg12419862	22	24376139	24384284	-1	24373484	-0.0166191	-30.367	1.53458e-59	1.3157e-54	0.877278	-10800
GSTT2	cg24846343	22	23980123	23983911	1	24311635	-0.00404834	-7.35335	2.2271e-11	2.12161e-07	0.295358	331512
GSTT2B	cg24846343	22	23957414	23961186	-1	24311635	-0.00404834	-7.35335	2.2271e-11	2.12161e-07	0.295358	350449
HAS3	cg05238606	16	69141443	69151570	1	68907950	-0.00672074	-7.76296	2.56837e-12	1.79579e-07	0.318411	-233493
HLA-A	cg11946459	6	29910247	29913661	1	29911558	-0.00299213	-7.22659	4.30909e-11	8.47975e-07	0.288172	1311
HLA-DQB1	cg07984380	6	32627241	32634466	-1	32547019	0.00329835	6.3642	3.38674e-09	4.33871e-05	0.238952	-87447
HLA-DQB1	cg13353717	6	32627241	32634466	-1	32634276	-0.00509942	-7.22928	4.24944e-11	8.47975e-07	0.288325	-190
HLA-DRB5	cg00119778	6	32485154	32498006	-1	32466447	0.0112701	24.2999	3.4504e-49	1.01849e-43	0.820706	-31559
HLA-G	cg14825735	6	1132308	1136465	1	1594066	0.00348183	6.09245	1.27153e-08	0.000129425	0.223443	461758
HOXA13	cg05057910	7	27236499	27239725	-1	27260441	0.00710531	8.11772	3.83886e-13	7.40405e-08	0.338113	20716
HOXB13	cg12374721	17	46802127	46806111	-1	46799640	-0.00907004	-9.88085	2.29131e-17	2.13699e-12	0.430793	-6471
HOXB13	cg27138812	17	46802127	46806111	-1	46827113	0.00799567	6.17228	8.64586e-09	2.90579e-05	0.227993	21002
HOXB6	cg07318128	17	46673099	46682334	-1	46683806	-0.00488111	-8.87711	6.09387e-15	2.84172e-10	0.37922	1472
HOXB8	cg25078137	17	46689708	46692301	-1	46698598	-0.00345819	-6.42466	2.51393e-09	1.0498e-05	0.242408	6297
HOXC6	cg04704531	12	54410642	54424607	1	54409491	0.013098	7.84904	1.62327e-12	1.83128e-07	0.323216	-1151
HOXC8	cg16937769	12	54402890	54406545	1	54409485	0.00382292	6.21816	6.91911e-09	0.000148821	0.230611	6595
HOXD10	cg07694390	2	176981492	176984670	1	176937971	0.00695647	8.02382	6.36421e-13	3.09257e-09	0.332926	-43521
HOXD11	cg24798398	2	176104216	176109754	1	176937524	0.00654187	10.6242	3.51513e-19	5.38712e-15	0.466665	833308
HOXD13	cg24798398	2	176957532	176960666	1	176937524	0.00983987	13.8202	6.11299e-27	1.2179e-21	0.596874	-20008
HOXD13	cg14230696	2	176957532	176960666	1	176968920	-0.0243135	-9.26495	7.1252e-16	5.25766e-12	0.399551	11388
HOXD13	cg26708100	2	176957532	176960666	1	176983815	0.00866463	11.729	6.98218e-22	2.31846e-17	0.516074	26283
IGFBP2	cg24132141	2	217498127	217529158	1	217499384	-0.00733684	-7.38514	1.88619e-11	6.26317e-08	0.297157	1257
INSL5	cg10625686	1	67263424	67266942	-1	67244062	-0.0268764	-8.08615	4.55084e-13	4.043e-08	0.336371	-22880
IRS1	cg05263838	2	227596033	227663506	-1	227659406	-0.004561	-7.8553	1.56993e-12	6.95066e-09	0.323565	-4100
ISL1	cg02344943	5	50678958	50690563	1	49737236	-0.0026475	-6.22143	6.81001e-09	0.000121546	0.230797	-941722
ISL1	cg10608476	5	50678958	50690563	1	50761067	0.00450153	7.54168	8.2908e-12	2.21963e-07	0.305992	82109
KIF5C	cg19177884	2	149632792	149883273	1	150019005	-0.00614657	-7.16828	5.82938e-11	1.68319e-07	0.28486	386213
KLHDC10	cg07026433	7	129710349	129775560	1	129781152	-0.00401488	-7.54255	8.25279e-12	3.18345e-07	0.306041	70803
KLHDC7A	cg14356550	1	18807424	18812480	1	18808102	-0.00354835	-7.70188	3.55314e-12	1.31763e-07	0.314992	678
L1TD1	cg27424906	1	62660474	62678001	1	62662166	-0.00580205	-8.86063	6.67305e-15	1.60337e-09	0.378345	1692
LAIR2	cg26480543	19	55014013	55021900	1	55629279	0.00213531	6.16327	9.03181e-09	0.000384173	0.227479	615266
LDHC	cg05740244	11	18433853	18472793	1	18434015	-0.00425903	-22.9771	1.0593e-46	3.27018e-41	0.803637	162
LYPD6B	cg19177884	2	149894981	150071772	1	150019005	-0.0037228	-6.22721	6.62108e-09	1.10851e-05	0.231127	124024
MAN1A1	cg17346176	6	119498366	119670931	-1	119239700	0.00302514	6.50305	1.70494e-09	2.3965e-05	0.24689	-431231
MCOLN2	cg01413809	1	85391266	85462796	-1	85462483	-0.0223904	-6.82896	3.31807e-10	5.89683e-06	0.265521	-313
MFSD4	cg16016034	1	205538112	205572046	1	205579533	-0.00927721	-8.03682	5.93463e-13	4.043e-08	0.333645	41421
MPST	cg07819160	22	37415791	37425863	1	37420328	-0.00238919	-6.85822	2.8599e-10	2.04332e-06	0.267192	4537
MRI1	cg16474696	19	13875337	13885096	1	13875014	-0.00105609	-9.47643	2.19661e-16	3.37709e-11	0.410428	-323
MT1A	cg00425710	16	56672578	56673999	1	56672671	-0.00856779	-7.43494	1.45312e-11	6.77342e-07	0.299972	93
MUC12	cg21055462	7	100612904	100662230	1	100276975	-0.00966963	-6.49582	1.76728e-09	1.62313e-05	0.246476	-335929
NBR2	cg05368731	17	41277600	41297125	1	41323189	-0.00509083	-8.90924	5.10467e-15	2.7205e-10	0.380922	45589
NEBL	cg05946169	10	21068903	21463116	-1	21824158	0.00287296	6.59244	1.09212e-09	1.15001e-05	0.252001	361042
NLRP2	cg20995778	19	55476652	55512510	1	55478262	-0.00608259	-8.08313	4.62539e-13	3.55556e-08	0.336205	1610
OLFM4	cg12582008	13	53602876	53626196	1	53603286	-0.0127175	-7.76909	2.486e-12	2.07262e-08	0.318753	410
OMA1	cg19810723	1	58946391	59012446	-1	58823579	-0.00222448	-8.22355	2.16719e-13	2.95282e-08	0.343935	-188867
PARP8	cg02344943	5	49962772	50142356	1	49737236	-0.00323468	-8.1424	3.36033e-13	1.79926e-08	0.339473	-225536
PARP8	cg10608476	5	49962772	50142356	1	50761067	0.00408699	6.50875	1.65735e-09	3.32781e-05	0.247215	798295
PAX8	cg21610815	2	113973574	114036498	-1	113994035	-0.00246877	-8.49409	4.98082e-14	2.91865e-10	0.358686	-42463
PCDH20	cg12581627	13	61983819	61989655	-1	61987935	0.00697216	6.74071	5.18622e-10	3.06696e-06	0.260479	-1720
PEX6	cg24815792	6	42931611	42946981	-1	42927959	-0.00806899	-8.09154	4.42059e-13	1.63109e-08	0.336669	-19022
PITX2	cg01733176	4	111538580	111544254	-1	111561070	0.00798407	9.53844	1.55438e-16	8.22344e-12	0.413588	16816
PKN3	cg13708974	9	131464802	131483199	1	131466143	-0.0024571	-8.62681	2.41077e-14	1.17379e-09	0.36585	1341
PLLP	cg01191774	16	57290009	57318584	-1	56899113	-0.0149834	-7.78876	2.23873e-12	1.79579e-07	0.319853	-419471
POLR2J	cg25932869	7	102113548	102119381	-1	102107737	0.000493529	6.44254	2.30124e-09	1.84934e-05	0.24343	-11644
PPIL3	cg25714096	2	201735679	201753849	-1	201829669	0.00474707	7.54936	7.96158e-12	3.05039e-08	0.306425	75820
PPY	cg19430164	17	42018172	42019833	-1	42130777	-0.00540209	-6.19569	7.71739e-09	2.69461e-05	0.229329	110944
PRAC1	cg12374721	17	46799082	46799882	-1	46799640	-0.0100627	-10.1244	5.84632e-18	8.09263e-13	0.442771	-242
PRND	cg14165142	20	4702556	4709106	1	3778655	0.00301843	6.09243	1.27163e-08	0.000115364	0.223442	-923901
PROM1	cg07656173	4	15969849	16077741	-1	16086023	-0.00375332	-6.22751	6.61121e-09	1.84087e-05	0.231145	8282
PSORS1C1	cg11468993	6	31082608	31107869	1	31082939	-0.00581374	-6.27452	5.25679e-09	5.74705e-05	0.233828	331
PTGR2	cg26579653	14	74318621	74352168	1	74319300	-0.00361008	-7.86452	1.49445e-12	1.70113e-07	0.324079	679
PYGL	cg26239297	14	51371935	51411248	-1	51347240	0.00790268	6.21793	6.92689e-09	0.000262829	0.230598	-64008
RABEP1	cg07967207	17	5185558	5289132	1	5189032	-0.00824183	-6.37693	3.18117e-09	1.26252e-05	0.239679	3474
RARRES2	cg14442992	7	150035407	150038763	-1	150039342	-0.00587678	-6.51344	1.61913e-09	1.61563e-05	0.247484	579
RBM24	cg09728393	6	17281809	17294099	1	17851756	-0.00653513	-10.6732	2.6675e-19	2.62465e-14	0.468956	569947
RBP4	cg07336123	10	95351593	95360993	-1	95883202	-0.00683312	-6.11258	1.15392e-08	8.77565e-05	0.22459	522209
RNF157	cg16571786	17	74138534	74236390	-1	74237602	-0.00594835	-8.20018	2.4593e-13	5.96717e-09	0.342651	1212
S100P	cg14140379	4	6695566	6698897	1	6695380	-0.0105356	-7.39509	1.7905e-11	1.18408e-07	0.29772	-186
SCEL	cg06398482	13	78109809	78219398	1	77411461	-0.00316487	-6.20361	7.42613e-09	3.5931e-05	0.229781	-698348
SCGB2A1	cg20518446	11	61976140	61981411	1	62315034	-0.00467775	-6.49972	1.73339e-09	3.14774e-05	0.246699	338894
SLC13A2	cg09740598	17	26800664	26824798	1	26808425	-0.0123244	-7.52092	9.24883e-12	9.32532e-08	0.304823	7761
SLC23A1	cg15962267	5	138702885	138719039	-1	138612986	-0.0103467	-7.76433	2.54969e-12	1.02391e-07	0.318487	-106053
SLC25A1	cg02655711	22	19163088	19166018	-1	19163373	0.0106316	7.1167	7.60949e-11	6.52415e-07	0.281927	-2645
SLC28A2	cg19305227	15	45544428	45568132	1	45544335	-0.0164476	-14.3601	3.1895e-28	3.04967e-23	0.615169	-93
SLC51A	cg02635726	3	195943383	195960301	1	195907058	-0.0119905	-7.5409	8.32497e-12	2.69443e-07	0.305948	-36325
SLPI	cg00500048	20	43880879	43883206	-1	44097563	-0.00497393	-6.76966	4.48071e-10	6.09747e-06	0.262133	214357
SMN2	cg22024931	5	70049612	70078522	1	69371421	0.00291327	7.69618	3.66239e-12	1.1766e-07	0.314672	-678191
SPATC1L	cg10296238	21	47581062	47604373	-1	47605174	-0.000859411	-6.37956	3.14016e-09	2.15408e-05	0.23983	801
SPESP1	cg07775813	15	69222839	69239150	1	69223368	-0.0109264	-7.59195	6.35908e-12	2.02677e-07	0.308822	529
SPTLC2	cg02583546	14	77972340	78083110	-1	77494451	-0.007287	-6.11533	1.13872e-08	0.000324052	0.224747	-588659
SRD5A3	cg22060735	4	56212388	56239266	1	56213336	-0.0046924	-9.65426	8.14172e-17	8.22344e-12	0.419454	948
SST	cg03901576	3	187386694	187388201	-1	187121780	-0.00785816	-8.19445	2.5366e-13	1.29546e-08	0.342337	-266421
ST3GAL4	cg02052726	11	126225789	126284536	1	126180465	-0.0136438	-8.65643	2.04963e-14	7.03049e-10	0.367442	-45324
ST6GAL1	cg03901576	3	186648315	186796341	1	187121780	-0.00336406	-7.23265	4.17571e-11	1.06628e-06	0.288516	473465
ST6GAL2	cg14175453	2	107418056	107503563	-1	106701746	-0.0108152	-6.5454	1.38105e-09	2.59864e-06	0.249311	-801817
ST6GALNAC3	cg10511850	1	76540389	77096669	1	76540999	-0.00437874	-7.68587	3.86825e-12	1.31763e-07	0.314095	610
ST6GALNAC6	cg13939204	9	130647601	130661871	-1	130667057	-0.00486383	-6.60337	1.03404e-09	1.67823e-05	0.252626	5186
SULT1C2	cg23163573	2	108905095	108926371	1	108905468	-0.0072151	-7.3296	2.52113e-11	8.23424e-08	0.294013	373
SULT4A1	cg12400921	22	44220387	44258378	-1	43830900	-0.00355978	-6.14037	1.00903e-08	5.40693e-05	0.226174	-427478
TDRD1	cg26600802	10	115939029	115992063	1	115939115	-0.00642359	-6.75117	4.91946e-10	5.61191e-06	0.261076	86
THNSL2	cg04511125	2	88472658	88486156	1	88470314	-0.00200493	-6.30539	4.52011e-09	7.76337e-06	0.235591	-2344
THRB	cg24396624	3	24158645	24536313	-1	25469860	0.00376446	6.37612	3.19381e-09	6.11662e-05	0.239633	933547
TNFRSF25	cg16681526	1	6524171	6526255	-1	6526469	-0.00672213	-7.29189	3.06878e-11	8.3377e-07	0.291876	214
TNNC1	cg22118465	3	52485107	52488057	-1	52486691	-0.0154817	-8.4385	6.74437e-14	8.92947e-09	0.355671	-1366
TRIM58	cg20855565	1	248020501	248043438	1	248020350	-0.00249089	-6.15845	9.245e-09	0.000118091	0.227205	-151
TRPV3	cg13633262	17	3413796	3461289	-1	3461398	-0.0068217	-10.108	6.40971e-18	8.09263e-13	0.441972	109
TUSC3	cg13996963	8	15397596	15624158	1	15398278	-0.00705514	-6.80058	3.83167e-10	4.68628e-05	0.2639	682
VDAC1	cg16151960	5	133307566	133340824	-1	133890280	0.00232415	6.12007	1.11297e-08	0.000178779	0.225017	549456
VPS16	cg19256731	20	2821373	2847378	1	1874527	0.00160281	6.49378	1.78527e-09	2.1595e-05	0.24636	-946846
WBSCR27	cg12169661	7	73248921	73256855	-1	73183394	0.00611638	6.9546	1.74963e-10	3.06775e-06	0.272692	-73461
WFDC2	cg00500048	20	44098394	44110172	1	44097563	-0.0112904	-10.2711	2.56344e-18	2.79072e-13	0.449883	-831
WFDC3	cg23252815	20	44402847	44420547	-1	44420276	0.00569308	9.49848	1.94246e-16	1.05734e-11	0.411553	-271
XRRA1	cg02673002	11	74551955	74660232	-1	74459317	-0.00685615	-11.1273	2.06588e-20	7.972e-16	0.48975	-200915
YBEY	cg09417038	21	47706267	47717665	1	47716443	0.00309216	7.78894	2.2366e-12	7.67131e-08	0.319863	10176
ZBED6CL	cg21521758	7	150026938	150029811	1	150036287	-0.00374958	-7.18426	5.36661e-11	1.15007e-06	0.285768	9349
ZNF232	cg17217158	17	5009031	5026397	-1	5025970	0.00230671	6.44761	2.24434e-09	9.62385e-06	0.243719	-427
