# Supplementary material for: Identifying causal models between genetically regulated methylation patterns and gene expression in healthy colon tissue
Source: Clin Epigenetics. 2021 Aug 21;13:162. doi: 10.1186/s13148-021-01148-9 (PMC8380335; doi:10.1186/s13148-021-01148-9)
Supplement: Supplementary file 6 — Additional file 6: Data 3. List of independent eQTLs [file 13148_2021_1148_MOESM6_ESM.xlsx]

## Sheet: independent eQTLs
SNP	Gene	chrom	startGene	endGene	strand	posSNP	beta	t.stat	p.value	FDR	R2	disteQTLs
rs17024195	GNAI3	1	110091186	110138454	1	110143755	-0.260877	-6.84335	2.31604e-10	6.46394e-07	0.248007	52569
rs1889470	GNAI3	1	110091186	110138454	1	110141421	-0.260877	-6.84335	2.31604e-10	6.46394e-07	0.248007	50235
rs4540683	GSTM3	1	110276554	110283660	-1	110270908	1.04413	8.5504	2.07232e-14	1.13055e-10	0.33987	-12752
rs3762374	DRAM2	1	111659954	111682838	-1	111682118	0.271167	7.52335	6.20578e-12	2.30999e-08	0.284998	-720
rs12039707	ATP5F1	1	111991743	112004525	1	112000344	0.754902	18.6751	1.34693e-39	1.1155e-33	0.710653	8601
rs2275795	ATP5F1	1	111991743	112004525	1	111969307	0.754902	18.6751	1.34693e-39	1.1155e-33	0.710653	-22436
rs6673170	ATP5F1	1	111991743	112004525	1	111974483	0.754902	18.6751	1.34693e-39	1.1155e-33	0.710653	-17260
rs10745330	ST7L	1	113084413	113162040	-1	113083439	0.323597	11.1778	4.68273e-21	8.78168e-17	0.468054	-78601
chr1:119551277:D	WARS2	1	119573839	119683295	-1	119551277	-0.959597	-17.8025	1.45144e-37	3.71339e-32	0.690585	-132018
rs74119639	NOTCH2NL	1	146113652	146229000	-1	145384130	0.777323	8.30045	8.48246e-14	4.07089e-10	0.326687	-844870
chr1:145724599:D	PDZK1	1	145670852	145708148	-1	145724599	-1.35683	-8.5298	2.32859e-14	1.24939e-10	0.338789	16451
rs7550767	CD1D	1	158149737	158156216	1	158169085	-0.696241	-7.13213	5.06845e-11	1.60231e-07	0.263742	19348
chr1:168151330:I	TIPRL	1	168148171	168171351	1	168151330	-0.342822	-8.59108	1.64568e-14	9.09232e-11	0.342003	3159
rs58618779	RABGAP1L	1	174844656	174927327	1	174944503	0.488464	6.97975	1.13387e-10	3.36606e-07	0.255441	99847
rs12732619	AXDND1	1	179334855	179523870	1	179422039	1.2914	9.82393	1.34974e-17	1.34619e-13	0.404636	87184
rs476582	CDA	1	20915444	20945400	1	20894450	0.975853	8.7989	5.04531e-15	2.97723e-11	0.352841	-20994
rs477679	CDA	1	20915444	20945400	1	20894618	0.975853	8.7989	5.04531e-15	2.97723e-11	0.352841	-20826
rs530104	CDA	1	20915444	20945400	1	20895721	0.975853	8.7989	5.04531e-15	2.97723e-11	0.352841	-19723
rs541244	CDA	1	20915444	20945400	1	20889380	0.975853	8.7989	5.04531e-15	2.97723e-11	0.352841	-26064
rs657624	CDA	1	20915444	20945400	1	20888348	0.975853	8.7989	5.04531e-15	2.97723e-11	0.352841	-27096
rs10779588	FLVCR1-AS1	1	213029946	213031480	-1	213038336	0.955503	17.772	1.71311e-37	3.71339e-32	0.68985	6856
rs10864010	FLVCR1-AS1	1	213029946	213031480	-1	213034718	0.955503	17.772	1.71311e-37	3.71339e-32	0.68985	3238
rs11120049	FLVCR1-AS1	1	213029946	213031480	-1	213033642	0.955503	17.772	1.71311e-37	3.71339e-32	0.68985	2162
rs12023052	FLVCR1-AS1	1	213029946	213031480	-1	213032568	0.955503	17.772	1.71311e-37	3.71339e-32	0.68985	1088
rs2279692	FLVCR1-AS1	1	213029946	213031480	-1	213030534	0.955503	17.772	1.71311e-37	3.71339e-32	0.68985	-946
rs963328	FLVCR1-AS1	1	213029946	213031480	-1	213037661	0.955503	17.772	1.71311e-37	3.71339e-32	0.68985	6181
rs12038474	CDC42	1	22379120	22417296	1	22403357	0.846969	12.071	2.37871e-23	5.98843e-19	0.506447	24237
rs12070670	FBXO28	1	224301789	224349749	1	224344654	-0.272428	-8.33105	7.14294e-14	3.4846e-10	0.328308	42865
rs2306120	ACBD3	1	226332380	226374423	-1	226352498	-0.556326	-9.47142	1.05054e-16	8.18147e-13	0.387159	-21925
rs12082061	CAPN9	1	230883130	230937518	1	230924905	-0.785068	-8.13861	2.09831e-13	9.42993e-10	0.318085	41775
rs12129459	GNG4	1	235710985	235814054	-1	235799817	-0.491039	-8.32704	7.30597e-14	3.55875e-10	0.328096	-14237
rs7524684	EFCAB2	1	245133284	245288530	1	245196324	-0.594825	-12.7778	3.67317e-25	1.11099e-20	0.534843	63040
rs6698138	NDUFS5	1	39491967	39500308	1	39524809	-0.214011	-7.31662	1.89331e-11	6.4562e-08	0.27378	32842
rs137882240	TRIT1	1	40306706	40349177	-1	40346661	-0.39987	-8.58504	1.703e-14	9.36924e-11	0.341687	-2516
chr1:43279894:I	CCDC23	1	43272723	43283059	-1	43279894	-0.211029	-7.33033	1.75897e-11	6.01388e-08	0.274525	-3165
rs9960	ERMAP	1	43291249	43310660	1	43317793	-0.562265	-11.3985	1.27008e-21	2.58101e-17	0.477798	26544
rs835336	GPX7	1	53068043	53074723	1	53058044	0.572074	7.51907	6.35129e-12	2.35472e-08	0.284766	-9999
rs11207264	OMA1	1	58946391	59012446	-1	59045851	0.360145	9.65518	3.61059e-17	3.16432e-13	0.396316	33405
rs12070308	ICMT	1	6281253	6296044	-1	6267311	-0.447239	-7.33326	1.73156e-11	5.92329e-08	0.274684	-28733
rs1249847	SLC44A5	1	75672075	76076799	-1	75832001	-1.55297	-10.4983	2.58449e-19	3.86361e-15	0.436986	-244798
rs11162071	ST6GALNAC3	1	76540389	77096669	1	76501181	0.60162	12.0507	2.68278e-23	6.46142e-19	0.505604	-39208
rs12130357	MCOLN2	1	85391266	85462796	-1	85457933	-1.0624	-8.9527	2.09354e-15	1.32562e-11	0.360795	-4863
rs1536259	CCBL2	1	89401456	89458643	-1	89430420	-0.346838	-12.0661	2.44943e-23	5.98843e-19	0.506242	-28223
rs12146148	GBP3	1	89472360	89488549	-1	89471892	-1.54755	-15.3741	1.05592e-31	6.29955e-27	0.6247	-16657
chr1:9315338:I	H6PD	1	9294863	9331394	1	9315338	-0.596682	-9.20892	4.79719e-16	3.22553e-12	0.37391	20475
rs111545834	MRPL43	10	102741134	102747272	-1	102752162	1.33604	23.059	3.51223e-49	5.02111e-44	0.78923	4890
chr10:104568835:I	USMG5	10	105148809	105156270	-1	104568835	-1.12683	-7.57546	4.67575e-12	2.326e-08	0.287819	-587435
rs10786736	USMG5	10	105148809	105156270	-1	104849116	1.39258	6.72824	4.21056e-10	1.44541e-06	0.241733	-307154
rs4917385	USMG5	10	105148809	105156270	-1	105003721	-1.75905	-23.6293	2.37299e-50	8.47583e-45	0.797242	-152549
rs11191648	USMG5	10	105148809	105156270	-1	105059896	1.59098	6.87294	1.98464e-10	7.6776e-07	0.24962	-96374
rs11191660	USMG5	10	105148809	105156270	-1	105102965	1.77661	24.2352	1.41382e-51	2.75238e-45	0.805305	-53305
rs11191421	C10orf32	10	104613967	104624718	1	104623053	-0.293316	-7.00952	9.69389e-11	3.91556e-07	0.257063	9086
chr10:112048408:I	MXI1	10	111969989	112047123	1	112048408	-0.646193	-8.89752	2.87168e-15	1.87189e-11	0.357948	78419
chr10:112048409:I	MXI1	10	111969989	112047123	1	112048409	-0.646193	-8.89752	2.87168e-15	1.87189e-11	0.357948	78420
rs4751995	PNLIPRP2	10	118380465	118404654	1	118397884	1.40443	10.5881	1.52269e-19	2.31962e-15	0.441182	17419
rs12241533	MGMT	10	131265454	131565783	1	131445027	-0.415531	-8.93004	2.38375e-15	1.59039e-11	0.359627	179573
rs6602130	PTER	10	16478942	16555744	1	16558290	-1.02085	-15.2432	2.22662e-31	8.64882e-27	0.620681	79348
rs112081837	FAM21C	10	46222648	46288412	1	46133803	-0.916276	-11.544	5.37142e-22	1.45667e-17	0.48413	-88845
rs4531365	AKR1C1	10	5005454	5020158	1	4984333	1.76275	10.5218	2.24952e-19	3.25437e-15	0.43809	-21121
rs4948240	SLC16A9	10	61410522	61469649	-1	61490718	1.04152	8.1189	2.34217e-13	1.2925e-09	0.317033	21069
rs35528608	STOX1	10	70587294	70652816	1	70552676	0.439626	11.4237	1.09383e-21	2.74077e-17	0.478903	-34618
rs4424615	CDHR1	10	85954412	85977121	1	85978576	-0.956769	-9.30806	2.70612e-16	2.2177e-12	0.378936	24164
rs12414170	PANK1	10	91339254	91405329	-1	91450380	0.621357	8.95463	2.07053e-15	1.47885e-11	0.360894	45051
chr10:95237903:D	MYOF	10	95066186	95242074	-1	95237903	0.481343	7.14803	4.658e-11	1.98614e-07	0.264608	-4171
rs7103178	C11orf53	11	111126707	111156972	1	111165009	0.61026	9.59968	4.98687e-17	5.72891e-13	0.393561	38302
rs10891246	COLCA1	11	111164114	111170539	-1	111170540	0.727655	9.20166	5.00235e-16	5.105e-12	0.37354	1
rs11213823	COLCA2	11	111169976	111179353	1	111169990	0.641969	10.052	3.55515e-18	4.58347e-14	0.415741	14
rs4938621	MIR3656	11	119018944	119019012	1	118892277	0.202372	7.77439	1.57619e-12	1.01288e-08	0.298562	-126667
chr11:18350723:I	GTF2H1	11	18343816	18388590	1	18350723	0.233775	7.68736	2.53958e-12	1.56122e-08	0.293868	6907
rs4757660	LDHC	11	18433853	18472793	1	18433459	1.44642	13.5253	4.56931e-27	2.44054e-22	0.562989	-394
rs80240710	SLC22A18	11	2923512	2946476	1	3103642	-1.11427	-8.0524	3.39137e-13	2.31305e-09	0.313483	180130
rs1061810	HSD17B12	11	43702143	43878169	1	43877934	-1.0546	-13.9524	3.78515e-28	2.10367e-23	0.578222	175791
rs2074038	ACCS	11	44087729	44105569	1	44087989	0.991099	10.9573	1.72406e-20	2.56903e-16	0.458144	260
rs2729374	TIMM10	11	57295936	57298232	-1	57326927	-0.582887	-11.7765	1.35773e-22	2.49283e-18	0.494095	28695
rs144234522	MS4A12	11	60260251	60274901	1	60258658	-0.788022	-7.68439	2.58128e-12	1.58212e-08	0.293707	-1593
rs140909150	XRRA1	11	74551955	74660232	-1	74599594	1.19964	18.9751	2.75446e-40	1.02984e-34	0.717162	-60638
rs61894839	XRRA1	11	74551955	74660232	-1	74626366	1.1891	19.1511	1.09148e-40	4.48894e-35	0.720892	-33866
rs7102619	XRRA1	11	74551955	74660232	-1	74644305	1.19732	19.4667	2.09466e-41	1.17392e-35	0.727422	-15927
rs7931392	INTS4	11	77589766	77705717	-1	77675545	0.183427	7.57511	4.68471e-12	2.58268e-08	0.2878	-30172
rs5030780	CD151	11	832952	838835	1	838110	0.546565	11.5767	4.42644e-22	7.88078e-18	0.485543	5158
rs2270958	RPL27A	11	8682411	8714759	1	8720615	0.433858	7.75785	1.72598e-12	1.10224e-08	0.297671	38204
rs601711	C11orf54	11	93474793	93496247	1	93564393	-0.311794	-6.77297	3.33963e-10	1.37762e-06	0.244171	89600
rs503612	ENDOD1	11	94822974	94865815	1	94863186	0.836783	12.6781	6.61083e-25	1.70996e-20	0.53094	40212
rs2559851	CHPT1	12	102091417	102122846	1	102092989	0.291698	7.4052	1.17575e-11	4.43326e-08	0.278591	1572
rs6606717	MMAB	12	109991521	110011358	-1	109873227	-0.227901	-6.95698	1.27802e-10	3.85908e-07	0.2542	-138131
chr12:113628150:D	RITA1	12	113623555	113630119	1	113628150	-0.321177	-6.63494	6.8116e-10	1.76235e-06	0.236651	4595
rs2238160	MSI1	12	120779133	120806983	-1	120803783	0.359492	8.11002	2.46096e-13	1.46808e-09	0.31656	-3200
rs148015593	MLXIP	12	122516652	122628967	1	122523668	0.288464	8.29176	8.90651e-14	5.50099e-10	0.326227	7016
rs850926	HEBP1	12	13127799	13153243	-1	13137811	-0.389099	-8.01642	4.14173e-13	2.2215e-09	0.311559	-15432
rs7955366	DDX11	12	31226779	31257725	1	31246448	-0.328522	-7.87142	9.24006e-13	4.61219e-09	0.303782	19669
rs7309964	DIP2B	12	50898768	51142450	1	51064064	1.06568	20.7442	2.98739e-44	4.07733e-38	0.751888	165296
rs2741159	KRT1	12	53068520	53074191	-1	53071382	0.304048	9.23081	4.22801e-16	3.04149e-12	0.375022	-2809
rs2532496	TAPBPL	12	6561177	6571488	1	6564448	0.389479	8.13644	2.1239e-13	1.28371e-09	0.317969	3271
rs4764604	NCAPD2	12	6603298	6641132	1	6623382	0.581101	10.0197	4.29641e-18	4.03134e-14	0.414177	20084
rs12370475	TMBIM4	12	66530717	66563807	-1	66487989	-0.736633	-15.9156	4.92087e-33	8.2263e-28	0.640784	-75818
rs7959452	LYZ	12	69742134	69748013	1	69735492	-1.03736	-7.39007	1.2756e-11	4.79005e-08	0.27777	-6642
rs2071071	SPSB2	12	6980100	6982449	-1	7014962	0.356742	8.38876	5.16283e-14	3.28271e-10	0.33136	32513
rs11836014	LRRC23	12	7013897	7023406	1	7001239	0.283249	7.29659	2.10795e-11	7.68746e-08	0.272691	-12658
chr12:70211833:D	RAB3IP	12	70132631	70216984	1	70211833	0.47937	6.70401	4.77216e-10	1.27053e-06	0.240413	79202
rs12228393	PEX5	12	7342958	7364079	1	7368182	0.210187	9.37975	1.78725e-16	1.40107e-12	0.382554	25224
chr13:115000449:I	CDC16	13	115000362	115038150	1	115000449	0.23311	7.0978	6.0806e-11	2.32466e-07	0.261873	87
rs11551114	C1QTNF9B-AS1	13	24463028	24466242	1	24436475	-0.269922	-6.72235	4.34089e-10	1.29463e-06	0.241412	-26553
rs11617019	C1QTNF9B-AS1	13	24463028	24466242	1	24444557	-0.269922	-6.72235	4.34089e-10	1.29463e-06	0.241412	-18471
rs17079485	C1QTNF9B-AS1	13	24463028	24466242	1	24447228	-0.269922	-6.72235	4.34089e-10	1.29463e-06	0.241412	-15800
rs17339485	C1QTNF9B-AS1	13	24463028	24466242	1	24434951	-0.269922	-6.72235	4.34089e-10	1.29463e-06	0.241412	-28077
rs17339599	C1QTNF9B-AS1	13	24463028	24466242	1	24437812	-0.269922	-6.72235	4.34089e-10	1.29463e-06	0.241412	-25216
chr13:31908674:I	B3GALTL	13	31774112	31906411	1	31908674	-0.663532	-18.851	5.30449e-40	1.06708e-34	0.714492	134562
rs17624339	DNAJC15	13	43597362	43683306	1	43612074	-0.661248	-15.1388	4.03996e-31	8.56499e-27	0.617441	14712
rs9539157	PCDH20	13	61983819	61989655	-1	61988659	-1.49212	-12.3427	4.7783e-24	5.34881e-20	0.51757	-996
rs6572709	NIN	14	51192546	51297839	-1	51366619	-0.354526	-9.03988	1.26948e-15	7.84655e-12	0.365276	68780
rs7161495	PYGL	14	51371935	51411248	-1	51366743	-1.11355	-17.7137	2.34934e-37	6.19422e-32	0.688444	-44505
rs8008638	TRIM9	14	51441981	51562422	-1	51529022	0.701432	8.37152	5.68912e-14	2.83781e-10	0.330449	-33400
rs2516600	NID2	14	52471520	52535946	-1	52487766	0.61683	12.2308	9.25654e-24	1.17043e-19	0.513017	-48180
rs12889323	CHURC1	14	65381079	65402084	1	65352592	-0.744975	-9.04022	1.26698e-15	7.84655e-12	0.365294	-28487
chr14:65354729:D	CHURC1	14	65381079	65402084	1	65354729	1.03993	7.31241	1.9365e-11	6.77884e-08	0.273551	-26350
rs10498518	CHURC1	14	65381079	65402084	1	65357542	-1.01528	-14.8761	1.81846e-30	3.72719e-26	0.609138	-23537
rs12590986	CHURC1	14	65381079	65402084	1	65357692	-1.01528	-14.8761	1.81846e-30	3.72719e-26	0.609138	-23387
rs12881353	CHURC1	14	65381079	65402084	1	65363615	-1.01528	-14.8761	1.81846e-30	3.72719e-26	0.609138	-17464
rs12889417	CHURC1	14	65381079	65402084	1	65359884	-1.01528	-14.8761	1.81846e-30	3.72719e-26	0.609138	-21195
rs12890654	CHURC1	14	65381079	65402084	1	65359901	-1.01528	-14.8761	1.81846e-30	3.72719e-26	0.609138	-21178
rs1957424	CHURC1	14	65381079	65402084	1	65358787	-1.01528	-14.8761	1.81846e-30	3.72719e-26	0.609138	-22292
rs1957425	CHURC1	14	65381079	65402084	1	65358576	-1.01528	-14.8761	1.81846e-30	3.72719e-26	0.609138	-22503
rs2357868	CHURC1	14	65381079	65402084	1	65357355	-1.01528	-14.8761	1.81846e-30	3.72719e-26	0.609138	-23724
rs7151780	CHURC1	14	65381079	65402084	1	65359699	-1.01528	-14.8761	1.81846e-30	3.72719e-26	0.609138	-21380
rs743264	CHURC1	14	65381079	65402084	1	65356936	-1.01528	-14.8761	1.81846e-30	3.72719e-26	0.609138	-24143
rs762071	CHURC1	14	65381079	65402084	1	65356644	-1.01528	-14.8761	1.81846e-30	3.72719e-26	0.609138	-24435
rs12897440	CHURC1	14	65381079	65402084	1	65371933	-1.01642	-15.2815	1.79001e-31	4.97878e-27	0.621861	-9146
chr14:65392542:D	CHURC1	14	65381079	65402084	1	65392542	1.14359	16.4729	2.16545e-34	1.58825e-29	0.656471	11463
rs2412065	CHURC1	14	65381079	65402084	1	65407657	1.12755	16.3839	3.55875e-34	1.58825e-29	0.654022	26578
rs111372722	CHURC1	14	65381079	65402084	1	65431401	0.942321	10.7013	7.81371e-20	5.82932e-16	0.446431	50322
rs62005762	PTGR2	14	74318621	74352168	1	74405828	0.572283	12.89	1.89863e-25	2.94449e-21	0.539187	87207
rs175510	MLH3	14	75480467	75518235	-1	75524839	-0.252592	-8.62592	1.3505e-14	7.64558e-11	0.343827	6604
rs11621915	UBR7	14	93673401	93695561	1	93693831	0.46027	9.37342	1.85399e-16	1.19201e-12	0.382235	20430
rs13329076	C15orf57	15	40845298	40857252	-1	40853666	-0.302416	-9.31239	2.63908e-16	1.72576e-10	0.379155	-3586
rs61637002	SLC28A2	15	45544428	45568132	1	45545478	-1.31035	-7.95563	5.80175e-13	1.55336e-08	0.308302	1050
rs12913199	SPG21	15	65255363	65282251	-1	65263401	-0.189045	-7.78601	1.47876e-12	2.42376e-08	0.299187	-18850
rs9920414	UACA	15	70946893	70994620	-1	71118037	-0.524148	-7.68545	2.56633e-12	3.63787e-08	0.293765	123417
rs8034149	SCAMP5	15	75287876	75313836	1	75311842	0.699848	7.16748	4.20027e-11	1.55368e-07	0.265667	23966
rs11259952	WHAMM	15	83477973	83503613	1	83501722	0.182309	6.96975	1.1951e-10	3.87742e-07	0.254896	23749
rs2982452	HS3ST6	16	1961465	1968231	-1	1949511	0.405044	7.15197	4.56149e-11	7.16373e-07	0.264822	-18720
rs2982453	HS3ST6	16	1961465	1968231	-1	1949520	0.405044	7.15197	4.56149e-11	7.16373e-07	0.264822	-18711
rs249855	DCTN5	16	23652687	23685068	1	23657976	0.384455	8.48389	3.0189e-14	1.22866e-09	0.336375	5289
rs138082532	BOLA2	16	29453593	29454964	-1	30323308	-0.382642	-7.8573	9.98814e-13	2.70691e-08	0.303024	868344
chr16:465612:I	DECR2	16	451858	462487	1	465612	0.40682	10.09	2.84583e-18	2.90506e-12	0.417574	13754
rs9934440	EXOSC6	16	70284134	70285833	-1	70439105	-0.244719	-7.68474	2.57621e-12	6.31159e-08	0.293727	153272
rs77774901	TMEM231	16	75572015	75590170	-1	75838233	0.84345	7.40326	1.18811e-11	2.39376e-07	0.278485	248063
rs12325013	ATMIN	16	81069458	81080951	1	80961574	0.189855	6.81594	2.6715e-10	2.60483e-06	0.246512	-107884
rs7194734	MPHOSPH6	16	82181767	82203829	-1	82199980	-0.529332	-9.54639	6.79808e-17	1.30117e-11	0.390907	-3849
rs7202258	MPHOSPH6	16	82181767	82203829	-1	82195013	-0.529332	-9.54639	6.79808e-17	1.30117e-11	0.390907	-8816
rs78159318	MTHFSD	16	86563782	86588841	-1	86566334	-0.505059	-9.11671	8.16141e-16	5.81251e-11	0.369209	-22507
chr17:10618661:I	TMEM220	17	10616639	10633646	-1	10618661	0.890229	13.2243	2.66395e-26	3.42932e-22	0.551883	-14985
rs178810	ZSWIM7	17	15879875	15903006	-1	16097430	0.673852	13.4882	5.67622e-27	1.02172e-22	0.561638	194424
rs11062	SMYD4	17	1682829	1733175	-1	1683012	-0.269595	-8.0892	2.76355e-13	6.2998e-10	0.315449	-50163
rs11078636	SMYD4	17	1682829	1733175	-1	1682557	-0.269595	-8.0892	2.76355e-13	6.2998e-10	0.315449	-50618
rs4474730	SMYD4	17	1682829	1733175	-1	1685848	-0.269595	-8.0892	2.76355e-13	6.2998e-10	0.315449	-47327
rs9889773	SMYD4	17	1682829	1733175	-1	1680318	-0.269595	-8.0892	2.76355e-13	6.2998e-10	0.315449	-52857
rs175922	AKAP10	17	19807765	19881169	-1	19825579	0.31788	10.4678	3.09224e-19	1.10082e-15	0.435556	-55590
rs73288725	C17orf97	17	260118	264457	1	260704	0.896877	9.27577	3.26135e-16	9.73489e-13	0.377302	586
rs9913888	TEFM	17	29226001	29233286	-1	29255323	-0.426701	-8.7786	5.66492e-15	1.57032e-11	0.351787	22037
rs322957	TRPV3	17	3413796	3461289	-1	3462130	-1.02568	-10.939	1.92045e-20	8.55397e-17	0.457316	841
rs71225228	TBC1D3F	17	36377532	36439566	-1	36358265	-0.50936	-8.48573	2.98757e-14	7.3592e-11	0.336472	-81301
chr17:36904739:D	PCGF2	17	36890150	36904558	-1	36904739	0.41824	6.94374	1.36999e-10	1.97518e-07	0.253478	181
rs60137005	GSDMA	17	38119226	38134019	1	38129996	-0.195783	-6.74536	3.85354e-10	5.30213e-07	0.242666	10770
rs34982101	NBR2	17	41277600	41297125	1	41349336	-0.489084	-11.516	6.33761e-22	4.49099e-18	0.482919	71736
chr17:4934751:D	SPAG7	17	4862521	4871132	-1	4934751	0.316772	7.56579	4.92813e-12	9.45165e-09	0.287296	63619
rs12449702	RABEP1	17	5185558	5289132	1	5015665	0.784275	8.3736	5.62287e-14	1.34059e-10	0.330559	-169893
chr17:5287079:D	RABEP1	17	5185558	5289132	1	5287079	-1.22314	-25.7816	1.28624e-54	5.34818e-48	0.823972	101521
rs34717648	RAD51C	17	56769963	56811692	1	56886624	0.591761	7.91186	7.39083e-13	1.54041e-09	0.305955	116661
rs2727295	FTSJ3	17	61896793	61905031	-1	61887693	0.191005	8.45018	3.65175e-14	8.87434e-11	0.3346	-17338
rs222850	ELP5	17	7155551	7163259	1	7137950	-0.496267	-12.7314	4.82943e-25	5.38359e-21	0.533029	-17601
rs28494893	RNF157	17	74138534	74236390	-1	74227431	0.87022	11.872	7.71845e-23	6.35512e-19	0.498133	-8959
rs7503637	ARL16	17	79648224	79650954	-1	79649515	-0.629572	-11.3983	1.27152e-21	8.13775e-18	0.47779	-1439
rs2280251	FN3KRP	17	80674582	80685893	1	80675105	-0.459809	-11.9951	3.72534e-23	3.14837e-19	0.503294	523
rs2252668	MOCOS	18	33767480	33848685	1	33849043	0.747173	8.21491	1.37002e-13	2.84979e-09	0.322147	81563
rs4799430	TPGS2	18	34376034	34409158	-1	34302329	-0.331522	-7.69397	2.44944e-12	4.31609e-08	0.294225	-106829
rs1059394	ENOSF1	18	670324	712662	-1	672792	0.468622	9.84477	1.19511e-17	1.38265e-12	0.405657	-39870
rs2612100	ENOSF1	18	670324	712662	-1	672363	0.468622	9.84477	1.19511e-17	1.38265e-12	0.405657	-40299
rs2853536	ENOSF1	18	670324	712662	-1	671520	0.468622	9.84477	1.19511e-17	1.38265e-12	0.405657	-41142
rs2853538	ENOSF1	18	670324	712662	-1	672288	0.468622	9.84477	1.19511e-17	1.38265e-12	0.405657	-40374
rs60279109	ENOSF1	18	670324	712662	-1	671977	0.468622	9.84477	1.19511e-17	1.38265e-12	0.405657	-40685
rs699517	ENOSF1	18	670324	712662	-1	673016	0.468622	9.84477	1.19511e-17	1.38265e-12	0.405657	-39646
rs517323	MRI1	19	13875337	13885096	1	13870227	-0.277333	-9.43906	1.26746e-16	1.44836e-12	0.385536	-5110
rs17750057	UCA1	19	15939757	15947131	1	15931861	1.08975	11.2109	3.85072e-21	1.10452e-16	0.469526	-7896
rs2074901	CYP4F2	19	15988834	16008884	-1	15997422	1.323	10.6975	7.98873e-20	1.85117e-15	0.446257	-11462
rs3810427	CYP4F11	19	16023180	16045676	-1	16046650	-1.41143	-16.4449	2.53189e-34	8.45853e-29	0.655702	974
rs11085277	ZNF506	19	19903520	19932560	-1	19896767	1.34842	23.887	7.11135e-51	1.34614e-44	0.800727	-35793
chr19:24065179:D	ZNF726	19	24097684	24116769	1	24065179	1.6774	13.512	4.94087e-27	7.38445e-22	0.562503	-32505
rs62105832	C19orf12	19	30189793	30205963	-1	30186564	0.466822	11.9998	3.62323e-23	1.36275e-18	0.50349	-19399
rs35968262	PEPD	19	33877855	34012799	-1	34008179	0.642531	12.13	1.67897e-23	7.01137e-19	0.508882	-4620
rs3848665	IGFLR1	19	36230151	36233351	-1	36232923	-0.73559	-9.05458	1.16669e-15	1.18959e-11	0.36603	-428
rs4002471	FUT2	19	49199228	49209191	1	49215095	-0.648211	-7.0984	6.06117e-11	2.41399e-07	0.261905	15867
rs12462945	VRK3	19	50479724	50528805	-1	50475174	-0.448338	-7.68053	2.63622e-12	1.40582e-08	0.293499	-53631
chr19:52004791:I	SIGLEC12	19	51994613	52005043	-1	52004791	-0.352959	-9.0259	1.37565e-15	1.3828e-11	0.364559	-252
rs62108321	ZNF880	19	52873170	52889046	1	52884078	0.613258	10.1536	1.95944e-18	2.898e-14	0.420636	10908
rs10413541	ZNF264	19	57702868	57734214	1	57733506	-0.263906	-7.96239	5.58855e-13	3.32625e-09	0.308665	30638
rs11084502	ZNF772	19	57980954	57988938	-1	57976861	0.539331	8.17146	1.74676e-13	1.1796e-09	0.319835	-12077
rs4134860	XAB2	19	7684411	7694439	-1	7686407	0.299005	6.76994	3.39253e-10	1.19599e-06	0.244006	-8032
rs34315890	RPL31	2	101618691	101622885	1	101641939	-0.940739	-14.506	1.53051e-29	9.03778e-25	0.597077	23248
rs7576384	PAX8	2	113973574	114036498	-1	113993385	-0.454213	-7.76188	1.68832e-12	5.47158e-09	0.297887	-43113
rs865688	STEAP3	2	119981384	120023227	1	119983250	-0.608742	-10.4337	3.77879e-19	3.12397e-15	0.433954	1866
rs12151780	PROC	2	128175996	128186822	1	128199867	0.428526	7.43924	9.78436e-12	2.84818e-08	0.280438	23871
rs141836251	MZT2A	2	132241533	132250064	-1	132235619	-0.611611	-9.90149	8.57937e-18	6.144e-14	0.408431	-14445
rs56271561	MZT2A	2	132241533	132250064	-1	132251961	0.275043	6.66058	5.96988e-10	1.13055e-06	0.238048	1897
rs13389570	MZT2A	2	132241533	132250064	-1	132252983	-0.537413	-8.58663	1.68769e-14	7.29447e-11	0.341771	2919
rs12615282	MZT2A	2	132241533	132250064	-1	132253482	0.273675	6.71656	4.47258e-10	8.84191e-07	0.241097	3418
rs7604329	MZT2A	2	132241533	132250064	-1	132255717	-0.528531	-8.49902	2.77147e-14	1.17115e-10	0.337171	5653
rs12476375	MZT2A	2	132241533	132250064	-1	132260931	0.27794	6.77124	3.36982e-10	6.81898e-07	0.244076	10867
rs6705416	MZT2A	2	132241533	132250064	-1	132262378	-0.525231	-8.65915	1.11824e-14	4.92688e-11	0.345564	12314
rs10186525	MZT2A	2	132241533	132250064	-1	132262398	0.273851	6.67571	5.5224e-10	1.0577e-06	0.238872	12334
rs58485256	MZT2A	2	132241533	132250064	-1	132263327	-0.526483	-8.32921	7.2174e-14	2.89556e-10	0.32821	13263
rs13006113	MZT2A	2	132241533	132250064	-1	132263411	0.274558	6.69367	5.0339e-10	9.72331e-07	0.23985	13347
rs7591223	MZT2A	2	132241533	132250064	-1	132266246	-0.527418	-8.53886	2.21218e-14	9.39175e-11	0.339265	16182
chr2:132266281:D	MZT2A	2	132241533	132250064	-1	132266281	0.278064	6.70093	4.84864e-10	9.40141e-07	0.240246	16217
rs7572535	MZT2A	2	132241533	132250064	-1	132266537	-0.531355	-8.63879	1.25534e-14	5.49366e-11	0.3445	16473
rs2013060	MZT2A	2	132241533	132250064	-1	132267439	0.284608	6.63946	6.65516e-10	1.24528e-06	0.236897	17375
rs6430835	MZT2A	2	132241533	132250064	-1	132267689	-0.53144	-8.63837	1.25832e-14	5.5014e-11	0.344479	17625
rs13025036	MZT2A	2	132241533	132250064	-1	132271429	0.287987	6.91396	1.60147e-10	3.58177e-07	0.251855	21365
rs113719235	MZT2A	2	132241533	132250064	-1	132274370	-0.531475	-8.60977	1.48011e-14	6.43395e-11	0.342982	24306
rs12994589	PHOSPHO2	2	170550964	170558218	1	170550217	-0.473744	-12.7983	3.25596e-25	8.13438e-21	0.53564	-747
rs75107833	OLA1	2	174937175	175113365	-1	174965611	0.617734	11.5998	3.86117e-22	5.70012e-18	0.486539	-147754
rs2044945	CHRNA1	2	175612323	175629200	-1	175617013	-1.5165	-9.77662	1.77899e-17	1.19199e-13	0.402312	-12187
rs75523655	OSBPL6	2	179059208	179264160	1	179064484	0.919609	9.81454	1.42581e-17	9.67614e-14	0.404175	5276
rs56884760	KCNS3	2	18059945	18114225	1	18061117	1.3333	17.7196	2.27589e-37	1.03483e-30	0.688585	1172
rs4637119	KCNS3	2	18059945	18114225	1	18091547	1.26548	7.95368	5.86466e-13	2.03248e-09	0.308198	31602
rs10931433	ORMDL1	2	190634993	190649097	-1	190629694	-0.994052	-17.1014	6.67166e-36	1.50547e-30	0.673155	-19403
chr2:191204977:D	HIBCH	2	191069360	191184771	-1	191204977	0.508678	11.9784	4.11221e-23	6.87421e-19	0.502597	20206
chr2:191519376:I	NAB1	2	191513848	191557492	1	191519376	-0.534738	-7.43952	9.76932e-12	2.84679e-08	0.280453	5528
rs7594214	TTC32	2	20096514	20101744	-1	20106369	0.989165	12.9341	1.46449e-25	4.46907e-21	0.540886	4625
rs2136600	PPIL3	2	201735679	201753849	-1	201742345	-0.511716	-15.0687	6.03111e-31	3.97433e-26	0.615246	-11504
rs2551949	METTL21A	2	208473839	208489696	-1	208477852	-0.389529	-7.07996	6.68274e-11	1.63717e-07	0.260901	-11844
rs2709416	METTL21A	2	208473839	208489696	-1	208477956	-0.389529	-7.07996	6.68274e-11	1.63717e-07	0.260901	-11740
chr2:20884135:D	C2orf43	2	20884818	21022827	-1	20884135	-0.300194	-7.17877	3.95543e-11	1.03243e-07	0.266281	-138692
rs56167434	SH3YL1	2	218136	264068	-1	282137	-0.706396	-8.12054	2.32081e-13	8.84139e-10	0.317121	18069
rs56249267	CYP27A1	2	219646472	219680016	1	219625864	0.402678	7.78832	1.46009e-12	4.81428e-09	0.299312	-20608
rs34511789	SGPP2	2	223289322	223423617	1	223430454	-0.535517	-7.67636	2.69707e-12	8.41106e-09	0.293274	141132
rs10933640	C2orf54	2	241825465	241831452	-1	241813782	0.406476	7.77607	1.5617e-12	5.13441e-09	0.298652	-17670
chr2:24259333:D	FKBP1B	2	24272584	24286550	1	24259333	-0.484415	-6.95208	1.31129e-10	2.97225e-07	0.253933	-13251
chr2:25136190:D	ADCY3	2	25042039	25142055	-1	25136190	0.298382	9.45927	1.12731e-16	6.64819e-13	0.38655	-5865
rs1043793	SOS1	2	39208690	39347604	-1	39209047	-0.91814	-12.7051	5.63913e-25	1.30819e-20	0.531999	-138557
rs10184151	C1D	2	68269332	68290159	-1	68298424	0.961825	9.32917	2.3951e-16	1.3346e-12	0.380003	8265
chr2:73674186:I	NAT8	2	73640832	73642393	-1	73674186	-0.399359	-6.69694	4.94976e-10	9.57706e-07	0.240028	31793
rs12366	POLE4	2	75185775	75196859	1	75185856	0.223219	7.12429	5.28365e-11	1.32438e-07	0.263316	81
rs708600	MRPL35	2	86426556	86440477	1	86441303	0.336115	10.7083	7.49691e-20	6.80395e-16	0.446755	14747
rs10203656	PLGLB1	2	87002559	87021852	-1	87278884	0.666638	9.68803	2.98189e-17	1.88573e-13	0.397942	257032
rs10203656	PLGLB2	2	87748087	87758793	1	87278884	0.666638	9.68803	2.98189e-17	1.88573e-13	0.397942	-469203
rs6078767	FKBP1A	20	1349621	1373816	-1	1332050	0.504848	7.77301	1.58822e-12	3.28517e-09	0.298487	-41766
rs6041909	FKBP1A	20	1349621	1373816	-1	1367375	-0.567143	-7.04339	8.10813e-11	1.43028e-07	0.258909	-6441
rs28637726	COMMD7	20	31290493	31331814	-1	31289047	-0.255339	-9.41611	1.44776e-16	5.19576e-13	0.384384	-42767
rs143646210	CPNE1	20	34213953	34252859	-1	34199977	-0.914145	-15.6997	1.66481e-32	2.18019e-28	0.634473	-52882
rs73902914	CPNE1	20	34213953	34252859	-1	34432882	-0.928764	-16.8522	2.63611e-35	1.1325e-30	0.666665	180023
rs34934568	SRSF6	20	42086504	42092244	1	42089140	0.589326	8.09724	2.6426e-13	5.85174e-10	0.315878	2636
rs2235611	SRSF6	20	42086504	42092244	1	42089511	0.688852	6.95647	1.2814e-10	2.2034e-07	0.254172	3007
rs34867188	SRSF6	20	42086504	42092244	1	42095494	0.582952	8.13697	2.11764e-13	5.03449e-10	0.317997	8990
rs6073101	SRSF6	20	42086504	42092244	1	42103511	0.679196	7.1106	5.68161e-11	1.02137e-07	0.26257	17007
rs34147643	SRSF6	20	42086504	42092244	1	42109205	0.571214	7.98114	5.03695e-13	1.07331e-09	0.30967	22701
rs4625980	WFDC3	20	44402847	44420547	-1	44414086	0.49807	12.2945	6.35203e-24	6.24917e-20	0.515615	-6461
rs68056342	ZNF334	20	45129707	45142194	-1	45136254	0.272634	8.95778	2.03342e-15	6.50972e-12	0.361057	-5940
rs2184161	MTG2	20	60758081	60777810	1	60776275	0.581346	13.6592	2.08981e-27	2.19814e-23	0.567831	18194
rs8127812	CLIC6	21	36041688	36090519	1	36048519	-1.01869	-7.14233	4.80114e-11	1.59605e-07	0.264298	6831
rs7281482	CBR1	21	37442285	37445462	1	37433156	-0.600248	-9.8744	1.00512e-17	9.3742e-14	0.407108	-9129
rs189162062	C21orf2	21	45748827	45759285	-1	45758909	0.246844	7.17866	3.95769e-11	1.3309e-07	0.266276	-376
rs56955294	YBEY	21	47706267	47717665	1	47708953	-0.619238	-14.9322	1.3187e-30	4.73845e-25	0.610926	2686
rs807666	SLC25A1	22	19163088	19166018	-1	19160549	1.8387	19.758	4.61513e-42	4.35143e-36	0.733273	-5469
rs192565874	SNAP29	22	21213292	21245501	1	21042969	-0.622952	-11.8028	1.1615e-22	8.49596e-19	0.495214	-170323
rs180810	BCR	22	23522552	23660224	1	23657477	-0.247312	-7.82797	1.17397e-12	1.76922e-09	0.301446	134925
rs55941871	GSTT1	22	24376139	24384284	-1	24273325	1.61211	14.0307	2.40155e-28	7.08419e-24	0.580948	-110959
rs1985951	DDTL	22	24309026	24314748	1	24292488	-0.331264	-9.52614	7.64644e-17	1.75275e-13	0.389896	-16538
rs1006771	DDT	22	24313554	24316680	-1	24314006	-0.296061	-8.15603	1.90395e-13	3.03721e-10	0.319013	-2674
rs5760494	GGT1	22	24583750	24629005	1	24998553	1.53365	14.3824	3.1258e-29	1.66114e-24	0.592953	414803
rs9606942	RTCB	22	32783562	32808274	-1	32771655	-0.491024	-9.65999	3.51078e-17	8.49101e-14	0.396555	-36619
rs202627	PHF5A	22	41855721	41864708	-1	41847367	0.99148	14.5047	1.54259e-29	9.57151e-25	0.597032	-17341
rs12484049	RRP7B	22	42555223	42582038	-1	42938945	-0.795644	-8.77304	5.84745e-15	1.09376e-11	0.351498	356907
rs3762793	RETNLB	3	108474486	108476130	-1	108481730	1.15937	7.84588	1.06368e-12	1.52873e-08	0.30241	5600
rs116177831	POGLUT1	3	119187785	119213554	1	119118860	0.408076	6.79365	2.99964e-10	2.0417e-06	0.245298	-68925
chr3:121509632:I	IQCB1	3	121488610	121553926	-1	121509632	0.338357	8.62966	1.32211e-14	4.96252e-10	0.344023	-44294
rs10934586	CCDC58	3	122078436	122102074	-1	122066340	0.640431	9.85447	1.12922e-17	7.52702e-13	0.406133	-35734
rs869464	CHST13	3	126243131	126262134	1	126268953	0.216245	8.22505	1.29446e-13	2.48572e-09	0.322685	25822
rs2090916	EIF2A	3	150264574	150303803	1	150307263	-1.87701	-31.4417	8.69323e-65	5.92381e-59	0.874401	42689
rs2410804	XXYLT1	3	194789013	194991895	-1	195030200	-0.37346	-8.14108	2.06965e-13	3.75653e-09	0.318216	38305
chr3:39137882:D	WDR48	3	39093507	39137881	1	39137882	0.236981	6.67714	5.48169e-10	3.32694e-06	0.23895	44375
rs2001732	TMEM110	3	52870772	52931597	-1	52880740	0.443087	7.13886	4.89048e-11	4.55336e-07	0.264109	-50857
rs1529544	SFMBT1	3	52937583	53080089	-1	53039455	-0.40884	-10.308	7.91779e-19	8.74594e-14	0.428005	-40634
rs57968175	RPP14	3	58291972	58305920	1	58325997	-0.302354	-9.20031	5.04161e-16	2.37698e-11	0.373471	34025
rs11914870	FAM19A1	3	68053359	68594771	1	68483295	0.48396	9.51981	7.93272e-17	4.44471e-12	0.38958	429936
rs138454167	INTS12	4	106603785	106629881	-1	106784452	-0.345659	-7.27517	2.3642e-11	2.29483e-07	0.271527	154571
rs788666	SNORA24	4	118279190	118279320	1	119219168	0.530701	13.7589	1.16815e-27	5.44918e-22	0.571396	939978
rs788666	SNHG8	4	118278709	118279823	1	119219168	0.530701	13.7589	1.16815e-27	5.44918e-22	0.571396	940459
rs28641663	ZNF718	4	53277	156490	1	114073	0.1707	7.35912	1.50681e-11	1.56073e-07	0.276089	60796
rs13132523	CENPU	4	185615219	185655286	-1	185620401	0.716169	8.94301	2.21305e-15	3.33707e-11	0.360295	-34885
chr4:186314322:I	UFSP2	4	186320694	186347139	-1	186314322	0.409587	7.21289	3.29785e-11	3.08115e-07	0.268138	-32817
rs10470822	STIM2	4	26862313	27027003	1	26938652	0.309658	7.5461	5.48473e-12	5.94698e-08	0.28623	76339
chr4:48016438:D	CNGA1	4	47937994	47983550	-1	48016438	0.810153	7.64117	3.26867e-12	3.73134e-08	0.291373	32888
rs36110240	SRD5A3	4	56212388	56239266	1	56217015	0.71925	9.49869	8.96787e-17	1.45369e-12	0.388524	4627
rs142439277	UGT2B7	4	69962193	69978705	1	69872565	-1.1313	-7.13961	4.87098e-11	4.29122e-07	0.26415	-89628
rs111729028	MRPS18C	4	84377118	84382929	1	84341863	-0.851839	-10.9551	1.74695e-20	3.53975e-16	0.458043	-35255
rs4235062	MRPS18C	4	84377118	84382929	1	84351153	-0.393868	-7.47677	7.98719e-12	8.54602e-08	0.282474	-25965
rs6845316	MRPS18C	4	84377118	84382929	1	84364604	-0.900965	-11.4326	1.03813e-21	4.00669e-17	0.479289	-12514
rs6854739	MRPS18C	4	84377118	84382929	1	84367759	-0.399297	-8.16669	1.79388e-13	2.2861e-09	0.319581	-9359
rs74348240	MRPS18C	4	84377118	84382929	1	84375285	-0.888604	-11.4611	8.76836e-22	3.49428e-17	0.480533	-1833
rs6535477	MRPS18C	4	84377118	84382929	1	84375734	-0.385361	-7.6569	2.9997e-12	3.54155e-08	0.292223	-1384
rs77519137	MRPS18C	4	84377118	84382929	1	84382550	-0.888411	-11.4598	8.83811e-22	3.49428e-17	0.480475	5432
rs11099601	MRPS18C	4	84377118	84382929	1	84382763	-0.378997	-7.65203	3.08057e-12	3.54155e-08	0.291959	5645
rs75876418	MRPS18C	4	84377118	84382929	1	84386247	-0.88857	-11.4605	8.79957e-22	3.49428e-17	0.480507	9129
rs6838225	MRPS18C	4	84377118	84382929	1	84386438	-0.382575	-7.73777	1.92699e-12	2.31381e-08	0.296588	9320
rs55656993	MRPS18C	4	84377118	84382929	1	84389388	-0.889553	-11.4649	8.57231e-22	3.49428e-17	0.4807	12270
rs6535478	MRPS18C	4	84377118	84382929	1	84393475	-0.379005	-7.65214	3.07873e-12	3.54155e-08	0.291965	16357
rs78477045	MRPS18C	4	84377118	84382929	1	84394188	-0.895531	-11.4842	7.65162e-22	3.32948e-17	0.481536	17070
rs77181833	MRPS18C	4	84377118	84382929	1	84396455	-0.897872	-11.4856	7.58645e-22	3.32948e-17	0.481599	19337
rs1565909	MRPS18C	4	84377118	84382929	1	84400330	-0.392739	-8.16774	1.78347e-13	2.28537e-09	0.319636	23212
rs144237623	MRPS18C	4	84377118	84382929	1	84403178	-0.902375	-11.457	8.98724e-22	3.51043e-17	0.480352	26060
rs6844460	MRPS18C	4	84377118	84382929	1	84405745	-0.373977	-7.48298	7.72356e-12	8.2913e-08	0.28281	28627
rs77364431	MRPS18C	4	84377118	84382929	1	84408936	-0.90295	-11.393	1.31185e-21	5.00354e-17	0.477558	31818
rs538078	MRPS18C	4	84377118	84382929	1	84413946	0.353003	6.98295	1.11492e-10	8.60611e-07	0.255616	36828
rs141457564	MRPS18C	4	84377118	84382929	1	84415113	-0.89998	-11.278	2.58984e-21	8.74608e-17	0.472498	37995
rs10033600	MRPS18C	4	84377118	84382929	1	84415273	0.349023	6.65382	6.18113e-10	2.08524e-06	0.23768	38155
rs149016228	MRPS18C	4	84377118	84382929	1	84415805	-0.89551	-10.5467	1.94311e-19	3.74974e-15	0.439252	38687
rs526064	MRPS18C	4	84377118	84382929	1	84417762	0.347199	6.85637	2.16405e-10	1.07523e-06	0.248716	40644
rs17352866	MRPS18C	4	84377118	84382929	1	84418887	-0.896446	-11.1889	4.38706e-21	1.30485e-16	0.468545	41769
rs143200907	MRPS18C	4	84377118	84382929	1	84422333	-0.890677	-11.0805	8.3273e-21	1.75306e-16	0.463699	45215
rs60762638	MRPS18C	4	84377118	84382929	1	84422113	-0.890677	-11.0805	8.3273e-21	1.75306e-16	0.463699	44995
rs7671387	MRPS18C	4	84377118	84382929	1	84423359	0.353462	6.97328	1.17308e-10	9.03355e-07	0.255089	46241
rs77054168	MRPS18C	4	84377118	84382929	1	84429206	-0.888852	-11.1046	7.21985e-21	1.6342e-16	0.464781	52088
rs971539	MRPS18C	4	84377118	84382929	1	84433804	0.359293	7.09546	6.15616e-11	5.26611e-07	0.261746	56686
rs76571321	MRPS18C	4	84377118	84382929	1	84433832	-0.866186	-11.1779	4.68136e-21	1.37972e-16	0.468056	56714
rs9683689	MRPS18C	4	84377118	84382929	1	84434587	0.359296	7.09486	6.17587e-11	5.26611e-07	0.261713	57469
rs7685123	MRPS18C	4	84377118	84382929	1	84435105	-0.888458	-11.1175	6.68963e-21	1.54912e-16	0.465359	57987
rs10016216	MRPS18C	4	84377118	84382929	1	84435654	0.359296	7.09447	6.18874e-11	5.26611e-07	0.261691	58536
rs80070400	MRPS18C	4	84377118	84382929	1	84437326	-0.888326	-11.1215	6.53392e-21	1.54802e-16	0.465538	60208
rs2172809	MRPS18C	4	84377118	84382929	1	84438275	0.356612	7.09272	6.24639e-11	5.30125e-07	0.261596	61157
rs56154114	MRPS18C	4	84377118	84382929	1	84438571	-0.888236	-11.1241	6.43306e-21	1.54802e-16	0.465655	61453
rs1964010	MRPS18C	4	84377118	84382929	1	84439364	0.35923	7.11961	5.41655e-11	4.70788e-07	0.263061	62246
rs112911478	MRPS18C	4	84377118	84382929	1	84445568	-0.872479	-11.1941	4.25345e-21	1.27682e-16	0.468778	68450
rs7684623	MRPS18C	4	84377118	84382929	1	84448046	0.35753	7.03315	8.55836e-11	6.8509e-07	0.258351	70928
rs7684811	MRPS18C	4	84377118	84382929	1	84448316	0.35753	7.03315	8.55836e-11	6.8509e-07	0.258351	71198
rs2453431	MRPS18C	4	84377118	84382929	1	84448576	-0.831658	-11.2463	3.12459e-21	1.00296e-16	0.471094	71458
rs10034960	MRPS18C	4	84377118	84382929	1	84450412	0.357458	6.87243	1.99001e-10	1.06442e-06	0.249591	73294
rs4626190	MRPS18C	4	84377118	84382929	1	84451666	-0.895793	-11.1555	5.34408e-21	1.48773e-16	0.467057	74548
rs10010961	MRPS18C	4	84377118	84382929	1	84452761	0.344828	6.81449	2.69164e-10	1.27951e-06	0.246434	75643
rs56086414	MRPS18C	4	84377118	84382929	1	84452849	-0.898377	-11.1431	5.74981e-21	1.48773e-16	0.466504	75731
rs10018970	MRPS18C	4	84377118	84382929	1	84452950	0.344701	6.81268	2.71708e-10	1.28034e-06	0.246335	75832
rs60473701	MRPS18C	4	84377118	84382929	1	84453011	-0.898686	-11.1416	5.80012e-21	1.48773e-16	0.466439	75893
rs11724892	MRPS18C	4	84377118	84382929	1	84453788	0.343994	6.79353	3.00156e-10	1.38811e-06	0.245291	76670
chr4:84454214:I	MRPS18C	4	84377118	84382929	1	84454214	-0.900264	-11.1264	6.34839e-21	1.54748e-16	0.465756	77096
rs7710273	LOC728613	5	1597672	1634120	-1	1610985	-0.740408	-11.5465	5.29091e-22	5.3704e-18	0.48424	-23135
rs28362590	PRELID1	5	176730835	176733950	1	176731452	0.564569	12.5409	1.48351e-24	1.90493e-20	0.525521	617
rs11748165	RGS14	5	176784844	176799599	1	176800054	-0.322412	-7.75636	1.74025e-12	5.22454e-09	0.29759	15210
MERGED_DEL_2_33866	BTNL8	5	180326077	180377906	1	180375027	-2.88393	-17.7093	2.40684e-37	5.92488e-33	0.688336	48950
rs6453082	NSA2	5	74063103	74072734	1	74069311	0.29107	8.11794	2.35472e-13	8.42148e-10	0.316982	6208
rs150934	RPS23	5	81569139	81574235	-1	81600339	0.917482	13.3374	1.37293e-26	2.07062e-22	0.556091	26104
rs75806251	ATG10	5	81267844	81551216	1	81265278	-0.375698	-7.08863	6.3832e-11	1.64193e-07	0.261373	-2566
rs226206	ATP6AP1L	5	82279462	82386977	1	81593019	-0.383945	-7.72188	2.10236e-12	6.14998e-09	0.295731	-686443
rs6870335	ATP6AP1L	5	82279462	82386977	1	81590070	0.383945	7.72188	2.10236e-12	6.14998e-09	0.295731	-689392
rs6894520	ATP6AP1L	5	82279462	82386977	1	81594748	0.383945	7.72188	2.10236e-12	6.14998e-09	0.295731	-684714
rs862241	ATP6AP1L	5	82279462	82386977	1	81588011	-0.383945	-7.72188	2.10236e-12	6.14998e-09	0.295731	-691451
rs862242	ATP6AP1L	5	82279462	82386977	1	81587566	-0.383945	-7.72188	2.10236e-12	6.14998e-09	0.295731	-691896
rs862243	ATP6AP1L	5	82279462	82386977	1	81586829	-0.383945	-7.72188	2.10236e-12	6.14998e-09	0.295731	-692633
rs862244	ATP6AP1L	5	82279462	82386977	1	81586801	-0.383945	-7.72188	2.10236e-12	6.14998e-09	0.295731	-692661
rs862245	ATP6AP1L	5	82279462	82386977	1	81585737	-0.383945	-7.72188	2.10236e-12	6.14998e-09	0.295731	-693725
rs10074178	MCTP1	5	94042289	94620279	-1	93927705	0.925925	12.0082	3.44901e-23	3.89668e-19	0.503837	-692574
rs10037940	MCTP1	5	94042289	94620279	-1	94049108	0.985334	14.6043	8.68456e-30	1.85116e-25	0.600321	-571171
rs10043446	MCTP1	5	94042289	94620279	-1	94073658	0.769157	6.99861	1.02674e-10	2.61163e-07	0.256469	-546621
rs4869118	MCTP1	5	94042289	94620279	-1	94088858	-0.705254	-8.52679	2.36862e-14	9.39607e-11	0.338631	-531421
rs11949227	ANKRD32	5	93954391	94031573	1	93994096	-0.53431	-8.04282	3.57693e-13	1.213e-09	0.312971	39705
rs13361811	ANKRD32	5	93954391	94031573	1	93993144	-0.53431	-8.04282	3.57693e-13	1.213e-09	0.312971	38753
rs13362556	ANKRD32	5	93954391	94031573	1	93995180	-0.53431	-8.04282	3.57693e-13	1.213e-09	0.312971	40789
rs13160562	ERAP1	5	96110188	96149848	-1	96111371	1.49222	29.5377	1.59213e-61	5.09054e-55	0.860026	-38477
rs27300	ERAP2	5	96211644	96255406	1	96363407	-2.41335	-23.4701	5.01467e-50	3.20671e-44	0.795048	151763
chr5:98119734:D	RGMB	5	98104999	98132198	1	98119734	-0.816153	-8.86635	3.43214e-15	1.43073e-11	0.356336	14735
rs13207581	QRSL1	6	107077441	107116292	1	107093562	-0.547465	-13.3188	1.53065e-26	1.64492e-22	0.555403	16121
chr6:127584805:I	ECHDC1	6	127609857	127663552	-1	127584805	-0.52817	-8.69742	8.9955e-15	2.0491e-11	0.347562	-78747
rs62432234	TMEM200A	6	130758262	130764210	1	130713145	1.60435	7.0126	9.53806e-11	1.19279e-07	0.257231	-45117
chr6:26360443:D	BTN3A2	6	26368406	26378540	1	26360443	-1.16134	-11.0243	1.16061e-20	4.53626e-17	0.461171	-7963
rs114259642	HLA-A	6	29910247	29913661	1	29672941	0.582621	8.88929	3.01006e-15	7.15833e-12	0.357523	-237306
rs115585913	HLA-A	6	29910247	29913661	1	29874490	0.705928	7.64429	3.21347e-12	4.89998e-09	0.291541	-35757
rs116789368	HLA-A	6	29910247	29913661	1	29878168	-1.23497	-8.10962	2.46646e-13	4.5974e-10	0.316539	-32079
rs115144335	HLA-A	6	29910247	29913661	1	29878230	0.68758	7.49107	7.39222e-12	1.07676e-08	0.283249	-32017
rs114699170	HLA-A	6	29910247	29913661	1	29880640	-1.23444	-8.10573	2.52044e-13	4.68348e-10	0.316331	-29607
rs114739187	HLA-A	6	29910247	29913661	1	29883163	0.665754	7.3871	1.2962e-11	1.85655e-08	0.277608	-27084
rs114795951	HLA-A	6	29910247	29913661	1	29884066	-1.23344	-8.09949	2.6096e-13	4.82923e-10	0.315998	-26181
rs114848146	HLA-A	6	29910247	29913661	1	29884815	0.663211	7.21788	3.21113e-11	4.32001e-08	0.26841	-25432
rs114428925	HLA-A	6	29910247	29913661	1	29893154	0.684507	8.21954	1.33497e-13	2.59669e-10	0.322393	-17093
rs116039818	HLA-A	6	29910247	29913661	1	29894128	-0.617958	-8.80184	4.96147e-15	1.1555e-11	0.352994	-16119
rs114028743	HLA-A	6	29910247	29913661	1	29894406	-1.30416	-8.12673	2.24213e-13	4.20975e-10	0.317451	-15841
rs114779824	HLA-A	6	29910247	29913661	1	29894407	-1.30416	-8.12673	2.24213e-13	4.20975e-10	0.317451	-15840
rs191134254	HLA-A	6	29910247	29913661	1	29894332	-1.30416	-8.12673	2.24213e-13	4.20975e-10	0.317451	-15915
rs115783196	HLA-A	6	29910247	29913661	1	29894798	0.593245	6.65256	6.22157e-10	6.88026e-07	0.237611	-15449
rs188560568	HLA-A	6	29910247	29913661	1	29894914	-1.2247	-8.05644	3.3162e-13	5.64544e-10	0.313698	-15333
rs115261202	HLA-A	6	29910247	29913661	1	29894991	0.705999	7.79228	1.42865e-12	2.25443e-09	0.299525	-15256
rs113016190	HLA-A	6	29910247	29913661	1	29895604	0.701804	8.30856	8.10506e-14	1.63294e-10	0.327117	-14643
chr6:29895827:I	HLA-A	6	29910247	29913661	1	29895827	0.679154	8.7896	5.32027e-15	1.2364e-11	0.352359	-14420
rs146099567	HLA-A	6	29910247	29913661	1	29896523	0.72294	8.76853	5.99986e-15	1.38837e-11	0.351264	-13724
rs112918977	HLA-A	6	29910247	29913661	1	29897694	0.690584	8.14159	2.06371e-13	3.91554e-10	0.318244	-12553
rs62390401	HLA-A	6	29910247	29913661	1	29898219	-1.225	-8.07025	3.07089e-13	5.52296e-10	0.314437	-12028
rs112792396	HLA-A	6	29910247	29913661	1	29898507	0.674623	8.72991	7.47658e-15	1.71394e-11	0.349255	-11740
rs114499319	HLA-A	6	29910247	29913661	1	29898759	-1.29904	-8.14077	2.07324e-13	3.92949e-10	0.3182	-11488
rs113510692	HLA-A	6	29910247	29913661	1	29898766	0.697087	7.36756	1.43994e-11	2.04777e-08	0.276547	-11481
rs116390743	HLA-A	6	29910247	29913661	1	29898916	0.678285	8.67036	1.04919e-14	2.37495e-11	0.34615	-11331
rs140423738	HLA-A	6	29910247	29913661	1	29903217	0.767019	11.6254	3.31748e-22	1.65278e-18	0.487643	-7030
rs114110236	HLA-A	6	29910247	29913661	1	29905360	0.784151	12.4203	3.02368e-24	1.9981e-20	0.520696	-4887
rs150183076	HLA-A	6	29910247	29913661	1	29905957	-1.22061	-8.06791	3.1111e-13	5.52296e-10	0.314312	-4290
rs142618413	HLA-A	6	29910247	29913661	1	29905989	0.699248	8.34087	6.75972e-14	1.37367e-10	0.328827	-4258
rs114927428	HLA-A	6	29910247	29913661	1	29907298	0.763794	12.9318	1.48409e-25	1.33928e-21	0.540799	-2949
rs115025011	HLA-A	6	29910247	29913661	1	29907494	0.740663	12.9241	1.55336e-25	1.39479e-21	0.540501	-2753
rs116329786	HLA-A	6	29910247	29913661	1	29908044	0.738259	12.9082	1.70545e-25	1.51875e-21	0.53989	-2203
rs147087204	HLA-A	6	29910247	29913661	1	29908189	-0.700021	-7.74364	1.86601e-12	2.9186e-09	0.296904	-2058
rs185629711	HLA-A	6	29910247	29913661	1	29908397	0.823516	14.2797	5.66551e-29	1.16445e-24	0.589487	-1850
rs116233462	HLA-A	6	29910247	29913661	1	29911538	0.718843	12.6303	8.75792e-25	6.71503e-21	0.529061	1291
rs115045745	HLA-A	6	29910247	29913661	1	29912368	0.720255	12.4925	1.97395e-24	1.38016e-20	0.523591	2121
rs112296394	HLA-A	6	29910247	29913661	1	29913171	0.719096	12.5001	1.88802e-24	1.33233e-20	0.523892	2924
rs116700069	HLA-A	6	29910247	29913661	1	29914034	0.709756	12.433	2.80387e-24	1.87115e-20	0.521209	3787
rs116050337	HLA-A	6	29910247	29913661	1	29915330	0.697785	11.8896	6.95388e-23	3.72909e-19	0.498875	5083
rs115487330	HLA-A	6	29910247	29913661	1	29916914	0.7091	12.4986	1.9047e-24	1.34061e-20	0.523833	6667
rs115977139	HLA-A	6	29910247	29913661	1	29921220	0.74301	12.8688	2.14992e-25	1.87745e-21	0.538372	10973
rs111482415	HLA-A	6	29910247	29913661	1	29923140	-0.707557	-7.75956	1.70993e-12	2.67991e-09	0.297762	12893
rs113425675	HLA-A	6	29910247	29913661	1	29923421	0.677234	7.48578	7.60702e-12	1.10745e-08	0.282962	13174
rs115319513	HLA-A	6	29910247	29913661	1	29923580	0.700009	12.1043	1.95463e-23	1.1598e-19	0.507821	13333
rs114959952	HLA-A	6	29910247	29913661	1	29925127	0.70473	8.40854	4.61859e-14	9.56543e-11	0.332404	14880
rs117485380	HLA-A	6	29910247	29913661	1	29925281	-1.21947	-8.06494	3.16303e-13	5.52296e-10	0.314153	15034
rs115661310	HLA-A	6	29910247	29913661	1	29925972	0.704402	8.4059	4.68769e-14	9.69368e-11	0.332265	15725
rs114680306	HLA-A	6	29910247	29913661	1	29933881	0.65045	8.79885	5.04689e-15	1.17489e-11	0.352839	23634
rs1042141	PSORS1C1	6	31082608	31107869	1	31083466	0.668515	11.0927	7.74811e-21	3.08497e-17	0.464246	858
rs9269268	HLA-DRB5	6	32485154	32498006	-1	32454667	-3.27569	-16.1332	1.44715e-33	1.59644e-28	0.647013	-43339
rs111607661	HLA-DRB5	6	32485154	32498006	-1	32520583	-3.12908	-16.2597	7.12461e-34	8.35321e-29	0.650571	22577
rs9269795	HLA-DRB5	6	32485154	32498006	-1	32549259	-3.20181	-16.0993	1.75126e-33	1.89328e-28	0.646049	51253
rs78095682	HLA-DRB5	6	32485154	32498006	-1	32580411	-3.5028	-21.1228	4.4574e-45	5.45742e-39	0.758574	82405
rs4639377	HLA-DRB5	6	32485154	32498006	-1	32625283	-1.93128	-7.64397	3.21909e-12	4.90716e-09	0.291524	127277
rs115167393	HLA-DRB5	6	32485154	32498006	-1	32648500	-3.41842	-10.5584	1.81356e-19	6.05134e-16	0.439799	150494
rs9271176	HLA-DQB1	6	32627241	32634466	-1	32578127	-1.45987	-10.3448	6.37481e-19	2.02819e-15	0.429755	-56339
rs113671639	HLA-DQB1	6	32627241	32634466	-1	32597005	1.31786	8.28562	9.21904e-14	1.83144e-10	0.325901	-37461
rs144019708	HLA-DQB1	6	32627241	32634466	-1	32598853	-1.38572	-6.80443	2.83623e-10	3.29491e-07	0.245885	-35613
rs111597180	HLA-DQB1	6	32627241	32634466	-1	32599435	1.35581	8.41226	4.52265e-14	9.40277e-11	0.3326	-35031
rs113465515	HLA-DQB1	6	32627241	32634466	-1	32599689	-1.33895	-7.11312	5.60632e-11	7.2189e-08	0.262707	-34777
rs115991787	HLA-DQB1	6	32627241	32634466	-1	32599862	1.37211	8.43255	4.03367e-14	8.50059e-11	0.333671	-34604
rs116747507	HLA-DQB1	6	32627241	32634466	-1	32600003	-1.49709	-7.87936	8.84383e-13	1.4232e-09	0.304209	-34463
rs3104364	HLA-DQB1	6	32627241	32634466	-1	32603968	-1.68645	-16.3309	4.78277e-34	5.74518e-29	0.652556	-30498
rs9272533	HLA-DQB1	6	32627241	32634466	-1	32606665	-1.29326	-7.9633	5.56049e-13	9.07526e-10	0.308713	-27801
rs9272656	HLA-DQB1	6	32627241	32634466	-1	32608629	-1.77194	-15.9423	4.23209e-33	4.21044e-28	0.641557	-25837
chr6:42924894:I	PEX6	6	42931611	42946981	-1	42924894	0.682248	14.2508	6.69491e-29	1.34035e-24	0.588509	-22087
rs2086421	MUT	6	49398073	49431041	-1	49450911	-0.220517	-7.20317	3.47332e-11	4.62781e-08	0.267609	19870
rs4535545	GSTA1	6	52656178	52668664	-1	52694033	1.54144	15.4503	6.84814e-32	4.61305e-27	0.627014	25369
chr6:70976005:D	COL9A1	6	70925743	71012786	-1	70976005	0.880799	11.2773	2.60139e-21	1.11161e-17	0.472465	-36781
rs2714358	SSR1	6	7281288	7313541	-1	7286019	0.451102	7.77588	1.56335e-12	2.45873e-09	0.298642	-27522
rs6940503	BLOC1S5-TXNDC5	6	7881250	8064364	-1	7852815	-2.39532	-11.3528	1.66363e-21	7.35305e-18	0.475797	-211549
rs6940503	TXNDC5	6	7881517	7910814	-1	7852815	-2.39532	-11.3528	1.66363e-21	7.35305e-18	0.475797	-57999
rs959557	BLOC1S5	6	8013567	8064414	-1	8011168	0.393851	6.81263	2.7178e-10	3.16686e-07	0.246332	-53246
rs313204	NT5E	6	86159302	86205509	1	86114296	-0.805123	-8.2139	1.37779e-13	2.67228e-10	0.322093	-45006
rs9450277	NT5E	6	86159302	86205509	1	86157419	0.453124	6.71377	4.53763e-10	5.16036e-07	0.240945	-1883
rs1131383	POLR2J	7	102113548	102119381	-1	102113909	0.152906	7.15173	4.56717e-11	5.51602e-08	0.26481	-5472
rs7779970	ZFAND2A	7	1192543	1199855	-1	1201478	-0.470015	-8.9074	2.71373e-15	7.30406e-12	0.358458	1623
rs4324873	KLHDC10	7	129710349	129775560	1	129761083	-0.955418	-19.4205	2.66446e-41	2.21648e-36	0.72648	50734
rs3110823	C7orf73	7	135347221	135361160	1	135357476	-0.389631	-7.67053	2.78436e-12	4.7091e-09	0.292959	10255
rs79497752	ARHGEF35	7	144186083	144195655	-1	143874482	-0.703735	-9.68545	3.02705e-17	1.08823e-13	0.397815	-321173
rs79497752	ARHGEF34P	7	144272445	144286966	-1	143874482	-0.703735	-9.68545	3.02705e-17	1.08823e-13	0.397815	-412484
rs73170185	ZBED6CL	7	150026938	150029811	1	150030191	-0.463873	-9.88161	9.63673e-18	3.6247e-14	0.40746	3253
rs386956	NUB1	7	151038847	151075548	1	151064064	0.457354	7.41898	1.09154e-11	1.73378e-08	0.279339	25217
rs6965850	C7orf13	7	156431060	156433348	-1	156456737	-0.414281	-10.2375	1.19763e-18	4.94114e-15	0.424651	23389
rs11543650	SNX13	7	17830385	17980131	-1	18009880	0.358003	9.41199	1.4828e-16	4.76551e-13	0.384176	29749
rs62468796	TRA2A	7	23544401	23571656	-1	23531320	-0.713566	-8.37176	5.68143e-14	1.32481e-10	0.330461	-40336
rs6968557	CYCS	7	25158270	25164980	-1	25189301	0.324069	8.54662	2.11713e-14	5.18702e-11	0.339672	24321
rs28708955	ELMO1	7	36892511	37488555	-1	37457090	0.574704	8.19271	1.55116e-13	3.42345e-10	0.320966	-31465
rs7791909	LINC00525	7	47801074	47806370	1	47803198	-0.245988	-7.10489	5.85631e-11	6.9475e-08	0.262259	2124
rs11238378	PSPH	7	56078744	56119268	-1	55827309	3.181	22.1819	2.396e-47	8.57055e-41	0.776038	-291959
rs13234869	ERV3-1	7	64990809	65006743	-1	64415535	0.433573	13.2663	2.08273e-26	2.04109e-22	0.55345	-591208
rs6943552	TYW1	7	66461817	66704498	1	66609111	0.310485	8.0554	3.33528e-13	6.69495e-10	0.313643	147294
rs35858076	STAG3L4	7	66767625	66786513	1	66820868	-0.466515	-13.436	7.70814e-27	7.90036e-23	0.559724	53243
rs4717688	TYW1B	7	72039492	72298813	-1	72280682	0.84539	21.0369	6.85394e-45	3.69792e-39	0.757078	-18131
rs13221434	WBSCR27	7	73248921	73256855	-1	73261817	-1.14246	-18.4311	4.93795e-39	2.97938e-34	0.705215	4962
chr7:75686097:I	STYXL1	7	75625655	75677321	-1	75686097	0.615623	8.14659	2.00694e-13	4.25038e-10	0.31851	8776
rs75292946	POMZP3	7	76239303	76256620	-1	76224198	0.642381	12.1481	1.50861e-23	1.01626e-19	0.509628	-32422
rs6465750	CYP3A5	7	99245813	99277621	-1	99235522	1.40348	9.71661	2.52444e-17	9.17683e-14	0.399355	-42099
chr7:99698107:D	MBLAC1	7	99724320	99726121	1	99698107	0.556569	7.89291	8.20636e-13	1.49615e-09	0.304937	-26213
rs4736371	PSCA	8	143761874	143764145	1	143773166	0.76606	8.293	8.84473e-14	4.66877e-10	0.326292	11292
rs2904659	ZDHHC2	8	17013836	17080241	1	17012641	0.519047	9.81614	1.41254e-17	4.72947e-13	0.404254	-1195
rs7508	ASAH1	8	17913925	17942507	-1	17913970	-1.0138	-16.3665	3.92024e-34	9.82933e-28	0.653543	-28537
rs10091671	CCDC25	8	27590833	27630170	-1	27624940	0.206746	8.01237	4.23597e-13	1.81245e-09	0.311342	-5230
rs10093956	CCDC25	8	27590833	27630170	-1	27628886	0.206746	8.01237	4.23597e-13	1.81245e-09	0.311342	-1284
rs10102309	CCDC25	8	27590833	27630170	-1	27623209	0.206746	8.01237	4.23597e-13	1.81245e-09	0.311342	-6961
rs10088428	HMBOX1	8	28748225	28910242	1	28909523	-0.518137	-10.4583	3.27074e-19	4.82402e-14	0.435108	161298
rs6980507	SMIM19	8	42396939	42408140	1	42383084	0.234019	8.65475	1.14654e-14	7.64564e-11	0.345335	-13855
rs6990449	C8orf59	8	86126288	86132643	-1	86130623	-0.657725	-10.9324	1.99688e-20	5.78506e-15	0.457016	-2020
rs3735887	NIPAL2	8	99204387	99306621	-1	99205612	-0.452932	-8.07883	2.92776e-13	1.35191e-09	0.314895	-101009
chr9:102812595:D	STX17	9	102668915	102736818	1	102812595	0.249303	7.62139	3.64112e-12	2.83657e-08	0.290303	143680
rs1876752	DMRT2	9	1050354	1057554	1	1073114	0.496184	8.42115	4.30169e-14	6.26657e-10	0.333069	22760
rs7029901	DMRT2	9	1050354	1057554	1	1072049	0.496184	8.42115	4.30169e-14	6.26657e-10	0.333069	21695
rs7043337	DMRT2	9	1050354	1057554	1	1071814	0.496184	8.42115	4.30169e-14	6.26657e-10	0.333069	21460
rs10760591	CRAT	9	131857073	131873070	-1	131915028	0.325888	7.21327	3.29108e-11	1.78969e-07	0.268159	41958
rs7873555	TOR1A	9	132575221	132586441	-1	132546316	-0.231335	-10.2818	9.23464e-19	2.49614e-12	0.42676	-40125
rs3124779	SURF1	9	136218666	136223361	-1	136281966	-0.219283	-9.78946	1.65063e-17	7.65017e-12	0.402943	58605
rs11137389	TUBBP5	9	141044565	141071885	1	141045077	-0.460793	-8.15365	1.92946e-13	2.46595e-09	0.318886	512
rs10971957	NUDT2	9	34329504	34343711	1	34151463	0.381373	8.24797	1.13854e-13	1.48244e-09	0.323903	-178041
rs10814074	NUDT2	9	34329504	34343711	1	34165200	0.663189	7.93426	6.53005e-13	7.30254e-09	0.307156	-164304
chr9:34172565:I	NUDT2	9	34329504	34343711	1	34172565	0.427643	7.67236	2.7567e-12	2.25021e-08	0.293058	-156939
rs2769710	NUDT2	9	34329504	34343711	1	34170980	0.427643	7.67236	2.7567e-12	2.25021e-08	0.293058	-158524
rs7853065	NUDT2	9	34329504	34343711	1	34204241	0.427643	7.67236	2.7567e-12	2.25021e-08	0.293058	-125263
rs4879759	NUDT2	9	34329504	34343711	1	34207275	0.667189	7.97311	5.26628e-13	6.11104e-09	0.309239	-122229
chr9:34218522:I	NUDT2	9	34329504	34343711	1	34218522	0.427728	7.67541	2.71116e-12	2.25021e-08	0.293222	-110982
rs10814080	NUDT2	9	34329504	34343711	1	34226942	0.657434	8.02673	3.91134e-13	4.75773e-09	0.31211	-102562
rs10972012	NUDT2	9	34329504	34343711	1	34235329	0.506013	7.95084	5.95751e-13	6.85578e-09	0.308046	-94175
rs10814084	NUDT2	9	34329504	34343711	1	34263389	0.66272	8.10123	2.58453e-13	3.2143e-09	0.316091	-66115
rs10814085	NUDT2	9	34329504	34343711	1	34263412	0.415397	7.3509	1.57494e-11	9.94966e-08	0.275642	-66092
rs10814086	NUDT2	9	34329504	34343711	1	34264597	0.616791	7.73802	1.92434e-12	1.66779e-08	0.296601	-64907
rs10814087	NUDT2	9	34329504	34343711	1	34265763	0.420662	7.47514	8.05815e-12	5.73492e-08	0.282385	-63741
rs10972031	NUDT2	9	34329504	34343711	1	34268702	0.619759	7.75984	1.70731e-12	1.59351e-08	0.297777	-60802
rs12237192	NUDT2	9	34329504	34343711	1	34269993	0.420515	7.47167	8.2108e-12	5.8091e-08	0.282197	-59511
rs7868756	NUDT2	9	34329504	34343711	1	34271381	0.616061	7.73874	1.91674e-12	1.66641e-08	0.29664	-58123
rs7045680	NUDT2	9	34329504	34343711	1	34281390	0.433253	7.80904	1.30285e-12	1.28587e-08	0.300428	-48114
rs7870075	NUDT2	9	34329504	34343711	1	34275509	0.433253	7.80904	1.30285e-12	1.28587e-08	0.300428	-53995
rs4878560	NUDT2	9	34329504	34343711	1	34282388	0.61685	7.75333	1.76938e-12	1.59351e-08	0.297427	-47116
rs10972038	NUDT2	9	34329504	34343711	1	34283306	0.420603	7.47608	8.01707e-12	5.73492e-08	0.282436	-46198
rs2380927	NUDT2	9	34329504	34343711	1	34282429	0.420603	7.47608	8.01707e-12	5.73492e-08	0.282436	-47075
rs7028928	NUDT2	9	34329504	34343711	1	34284752	0.61685	7.75333	1.76938e-12	1.59351e-08	0.297427	-44752
rs6476442	NUDT2	9	34329504	34343711	1	34286486	0.417655	7.40339	1.18728e-11	7.95356e-08	0.278492	-43018
rs10814091	NUDT2	9	34329504	34343711	1	34287840	0.664613	8.14496	2.02535e-13	2.56486e-09	0.318423	-41664
rs1337591	NUDT2	9	34329504	34343711	1	34288421	0.420603	7.47608	8.01707e-12	5.73492e-08	0.282436	-41083
rs59375735	NUDT2	9	34329504	34343711	1	34296170	0.628084	7.94251	6.2385e-13	7.10847e-09	0.307599	-33334
rs7862080	NUDT2	9	34329504	34343711	1	34303922	0.433253	7.80904	1.30285e-12	1.28587e-08	0.300428	-25582
rs7042250	NUDT2	9	34329504	34343711	1	34305076	0.617549	7.75018	1.80017e-12	1.59507e-08	0.297257	-24428
rs7042547	NUDT2	9	34329504	34343711	1	34305075	0.617549	7.75018	1.80017e-12	1.59507e-08	0.297257	-24429
rs7032930	NUDT2	9	34329504	34343711	1	34306571	0.430923	7.64384	3.22139e-12	2.55261e-08	0.291517	-22933
rs10972047	NUDT2	9	34329504	34343711	1	34310357	0.664606	8.14044	2.07697e-13	2.60644e-09	0.318182	-19147
rs10814095	NUDT2	9	34329504	34343711	1	34312301	0.420699	7.47515	8.05791e-12	5.73492e-08	0.282385	-17203
rs7029398	NUDT2	9	34329504	34343711	1	34312748	0.617371	7.75146	1.78765e-12	1.59416e-08	0.297326	-16756
rs13284113	NUDT2	9	34329504	34343711	1	34314306	-0.416372	-6.7545	3.67542e-10	1.36275e-06	0.243164	-15198
chr9:34318193:D	NUDT2	9	34329504	34343711	1	34318193	0.670021	8.28111	9.45505e-14	1.23691e-09	0.325662	-11311
rs10972056	NUDT2	9	34329504	34343711	1	34318708	0.420715	7.47281	8.16035e-12	5.78817e-08	0.282259	-10796
rs7853609	NUDT2	9	34329504	34343711	1	34320195	0.61685	7.75333	1.76938e-12	1.59351e-08	0.297427	-9309
rs7867248	NUDT2	9	34329504	34343711	1	34320264	0.433254	7.7817	1.51419e-12	1.44807e-08	0.298955	-9240
rs10814098	NUDT2	9	34329504	34343711	1	34324168	0.664606	8.14573	2.01665e-13	2.56486e-09	0.318464	-5336
rs4879774	NUDT2	9	34329504	34343711	1	34326120	0.433224	7.77915	1.5355e-12	1.45876e-08	0.298818	-3384
rs16935533	NUDT2	9	34329504	34343711	1	34326983	0.61685	7.75333	1.76938e-12	1.59351e-08	0.297427	-2521
rs7875342	NUDT2	9	34329504	34343711	1	34329110	0.61685	7.75333	1.76938e-12	1.59351e-08	0.297427	-394
rs2039345	NUDT2	9	34329504	34343711	1	34329839	0.433207	7.77776	1.54731e-12	1.4646e-08	0.298743	335
rs4879775	NUDT2	9	34329504	34343711	1	34334793	0.629775	7.87389	9.11488e-13	9.43069e-09	0.303915	5289
rs7039222	NUDT2	9	34329504	34343711	1	34332740	0.629775	7.87389	9.11488e-13	9.43069e-09	0.303915	3236
rs7025269	NUDT2	9	34329504	34343711	1	34336266	0.430896	7.74731	1.82881e-12	1.61015e-08	0.297102	6762
chr9:34338552:D	NUDT2	9	34329504	34343711	1	34338552	0.679684	8.28702	9.14665e-14	1.20784e-09	0.325975	9048
rs10972063	NUDT2	9	34329504	34343711	1	34336342	0.679684	8.28702	9.14665e-14	1.20784e-09	0.325975	6838
rs10972064	NUDT2	9	34329504	34343711	1	34336681	0.679684	8.28702	9.14665e-14	1.20784e-09	0.325975	7177
rs7848476	NUDT2	9	34329504	34343711	1	34340521	0.430879	7.74471	1.85504e-12	1.61786e-08	0.296962	11017
rs12238298	NUDT2	9	34329504	34343711	1	34342001	0.629791	7.87393	9.11267e-13	9.43069e-09	0.303918	12497
rs34722487	NUDT2	9	34329504	34343711	1	34345782	-0.416022	-6.79153	3.03288e-10	1.13056e-06	0.245182	16278
rs61573237	NUDT2	9	34329504	34343711	1	34346282	0.629999	7.87258	9.18117e-13	9.43069e-09	0.303845	16778
rs7876005	NUDT2	9	34329504	34343711	1	34352323	0.438453	7.63675	3.34846e-12	2.63456e-08	0.291134	22819
rs10814102	NUDT2	9	34329504	34343711	1	34353879	0.679684	8.28702	9.14665e-14	1.20784e-09	0.325975	24375
rs10814104	NUDT2	9	34329504	34343711	1	34360287	0.397213	6.82467	2.55273e-10	9.67171e-07	0.246989	30783
rs7865870	NUDT2	9	34329504	34343711	1	34362348	0.629775	7.87389	9.11488e-13	9.43069e-09	0.303915	32844
rs4879779	NUDT2	9	34329504	34343711	1	34366134	0.429223	7.68033	2.63919e-12	2.23837e-08	0.293488	36630
chr9:34369682:D	NUDT2	9	34329504	34343711	1	34369682	0.646305	8.40105	4.81745e-14	6.78203e-10	0.332009	40178
chr9:34370701:D	NUDT2	9	34329504	34343711	1	34370701	0.427788	7.63648	3.35331e-12	2.63456e-08	0.29112	41197
rs7852399	NUDT2	9	34329504	34343711	1	34371788	0.629775	7.87389	9.11488e-13	9.43069e-09	0.303915	42284
rs4879782	NUDT2	9	34329504	34343711	1	34372873	0.425667	7.58216	4.50835e-12	3.45397e-08	0.288182	43369
rs10814107	NUDT2	9	34329504	34343711	1	34374588	0.629848	7.87394	9.11228e-13	9.43069e-09	0.303918	45084
rs7037624	NUDT2	9	34329504	34343711	1	34374849	0.40821	7.23121	2.99063e-11	1.64894e-07	0.269135	45345
rs3892022	NUDT2	9	34329504	34343711	1	34378177	0.694986	8.31579	7.78243e-14	1.05802e-09	0.3275	48673
rs2381117	NUDT2	9	34329504	34343711	1	34382175	0.419162	7.43223	1.01621e-11	7.02824e-08	0.280057	52671
rs7043933	SPATA6L	9	4598316	4666674	-1	4673389	0.22556	7.29049	2.17804e-11	1.32178e-07	0.272359	6715
rs4744875	FAM189A2	9	71944241	72007370	1	71928220	-0.343176	-7.53953	5.68397e-12	4.22622e-08	0.285874	-16021
rs5751777	MIF	22	24236565	24237409	1	24267047	-0.362687	-6.82602	2.53487e-10	3.04693e-07	0.247062	30482
rs4822455	GSTT2	22	23980123	23983911	1	24255296	-0.49046	-7.09404	6.20288e-11	7.9272e-08	0.261668	275173
rs4822455	GSTT2B	22	23957414	23961186	-1	24255296	-0.49046	-7.09404	6.20288e-11	7.9272e-08	0.261668	294110
rs12949100	GSDMB	17	38060848	38073793	-1	38057189	-0.595769	-6.93227	1.45491e-10	2.0911e-07	0.252853	-16604
rs11136469	MYOM2	8	1993158	2093380	1	2100796	-0.296278	-8.7841	5.48987e-15	4.03663e-11	0.352073	107638
rs4337471	THNSL2	2	88472658	88486156	1	88448348	0.55664	9.30736	2.7171e-16	1.50363e-12	0.378901	-24310
rs1020108	GLDC	9	6532464	6645692	-1	6639747	0.306	7.18406	3.84547e-11	1.93205e-07	0.26657	-5945
rs10224971	COPG2	7	130146080	130353598	-1	130346553	0.497906	7.32894	1.7722e-11	2.72772e-08	0.274449	-7045
rs10233089	COPG2	7	130146080	130353598	-1	130339506	0.497906	7.32894	1.7722e-11	2.72772e-08	0.274449	-14092
rs11766462	COPG2	7	130146080	130353598	-1	130346472	0.497906	7.32894	1.7722e-11	2.72772e-08	0.274449	-7126
rs3857854	COPG2	7	130146080	130353598	-1	130340468	0.497906	7.32894	1.7722e-11	2.72772e-08	0.274449	-13130
rs3857855	COPG2	7	130146080	130353598	-1	130342033	0.497906	7.32894	1.7722e-11	2.72772e-08	0.274449	-11565
rs6467312	COPG2	7	130146080	130353598	-1	130348044	0.497906	7.32894	1.7722e-11	2.72772e-08	0.274449	-5554
rs933752	COPG2	7	130146080	130353598	-1	130326837	0.497906	7.32894	1.7722e-11	2.72772e-08	0.274449	-26761
rs3826851	PNMAL1	19	46969748	46974820	-1	46974233	0.925794	7.41257	1.1299e-11	5.31216e-08	0.278991	-587
rs10414370	ZNF681	19	23921997	23941693	-1	23967785	-0.645434	-7.15761	4.42673e-11	1.78685e-07	0.26513	26092
rs12450028	SRR	17	2207248	2228553	1	2207425	-0.31299	-7.06555	7.21233e-11	1.07487e-07	0.260116	177
rs7285172	FAM118A	22	45705785	45737836	1	45726345	-0.856127	-10.0503	3.59083e-18	9.74565e-15	0.415659	20560
rs10468	TMEM43	3	14166440	14185180	1	14184719	-0.502672	-6.80715	2.79636e-10	1.93097e-06	0.246034	18279
rs2733531	TMEM43	3	14166440	14185180	1	14185479	-0.502672	-6.80715	2.79636e-10	1.93097e-06	0.246034	19039
rs1048140	LIAS	4	39460665	39479271	1	39478832	0.305351	6.94932	1.33045e-10	1.00077e-06	0.253783	18167
rs1578513	KIAA1804	1	233463514	233520894	1	233527498	0.529161	7.51616	6.45237e-12	2.3745e-08	0.284608	63984
rs72862795	AARS2	6	44266463	44281063	-1	44276347	0.402699	6.65849	6.03462e-10	6.69131e-07	0.237933	-4716
rs11145910	SDCCAG3	9	139296374	139305054	-1	139300494	-0.273899	-7.64291	3.2377e-12	2.55822e-08	0.291467	-4560
rs6752882	CRIPT	2	46844325	46852881	1	46849441	0.258332	6.85244	2.20883e-10	4.64539e-07	0.248502	5116
rs11065504	CAMKK2	12	121681391	121736111	-1	121680460	0.449053	12.4305	2.84702e-24	7.46075e-20	0.521105	-55651
rs11144225	NMRK1	9	77676116	77703133	-1	77707300	-0.426443	-10.1681	1.80007e-18	2.49614e-12	0.42133	4167
rs12760355	DDX59	1	200613165	200639126	-1	200647275	-0.325856	-7.99417	4.6859e-13	1.94697e-09	0.310368	8149
rs10952251	RARRES2	7	150035407	150038763	-1	150046747	-0.639707	-6.74473	3.86616e-10	4.2009e-07	0.242632	7984
rs10973326	GRHPR	9	37422707	37436986	1	37419497	0.195763	7.14559	4.71858e-11	2.32441e-07	0.264476	-3210
rs4690522	AGA	4	178351929	178363657	-1	178361051	-0.462159	-7.79708	1.39145e-12	1.68323e-08	0.299784	-2606
rs1105291	RCCD1	15	91498106	91506355	1	91502383	0.47427	7.88449	8.59702e-13	2.17521e-08	0.304485	4277
rs12625875	FLRT3	20	14304639	14318313	-1	14654266	0.82969	6.73424	4.08196e-10	6.84637e-07	0.24206	335953
rs11257300	ECHDC3	10	11784356	11806065	1	11786415	1.569	8.26026	1.06277e-13	6.03907e-10	0.324555	2059
rs72766318	ECHDC3	10	11784356	11806065	1	11843379	1.56612	7.06821	7.1115e-11	2.91399e-07	0.260261	59023
rs57442285	OR7D2	19	9296270	9299493	1	9314803	0.649466	8.85021	3.76385e-15	3.39844e-11	0.355501	18533
rs11203166	NDUFV3	21	44313378	44329773	1	44343636	-0.681999	-7.35117	1.5727e-11	5.64711e-08	0.275657	30258
rs12481911	NDUFV3	21	44313378	44329773	1	44335932	-0.681999	-7.35117	1.5727e-11	5.64711e-08	0.275657	22554
rs12482137	NDUFV3	21	44313378	44329773	1	44344958	-0.681999	-7.35117	1.5727e-11	5.64711e-08	0.275657	31580
rs12626216	NDUFV3	21	44313378	44329773	1	44339296	-0.681999	-7.35117	1.5727e-11	5.64711e-08	0.275657	25918
rs2839603	NDUFV3	21	44313378	44329773	1	44324506	-0.681999	-7.35117	1.5727e-11	5.64711e-08	0.275657	11128
rs55726252	NDUFV3	21	44313378	44329773	1	44341498	-0.681999	-7.35117	1.5727e-11	5.64711e-08	0.275657	28120
rs73905782	NDUFV3	21	44313378	44329773	1	44327013	-0.681999	-7.35117	1.5727e-11	5.64711e-08	0.275657	13635
rs73905783	NDUFV3	21	44313378	44329773	1	44336888	-0.681999	-7.35117	1.5727e-11	5.64711e-08	0.275657	23510
rs73905784	NDUFV3	21	44313378	44329773	1	44337678	-0.681999	-7.35117	1.5727e-11	5.64711e-08	0.275657	24300
rs73905785	NDUFV3	21	44313378	44329773	1	44342473	-0.681999	-7.35117	1.5727e-11	5.64711e-08	0.275657	29095
rs77943618	NDUFV3	21	44313378	44329773	1	44335332	-0.681999	-7.35117	1.5727e-11	5.64711e-08	0.275657	21954
rs79864358	NDUFV3	21	44313378	44329773	1	44333185	-0.681999	-7.35117	1.5727e-11	5.64711e-08	0.275657	19807
rs11228385	MRPL21	11	68658746	68671303	-1	68628511	-0.31381	-6.64905	6.33467e-10	2.56676e-06	0.23742	-42792
rs73015654	RARRES1	3	158422440	158450275	-1	158451654	0.601945	7.20803	3.38435e-11	3.33779e-07	0.267874	1379
rs112538405	GTSF1	12	54849736	54867386	-1	54912078	0.81373	6.89766	1.74413e-10	5.16866e-07	0.250967	44692
rs3777404	IGF2R	6	160390131	160527583	1	160498049	0.538908	6.97841	1.14186e-10	1.41438e-07	0.255368	107918
rs1800759	ADH4	4	100044833	100065449	-1	100065509	-0.234325	-7.99897	4.56294e-13	5.62472e-09	0.310624	60
rs11547207	CIB2	15	78396991	78423878	-1	78423596	0.404551	7.60779	3.92124e-12	3.80392e-08	0.289568	-282
rs34272905	MRPL34	19	17416477	17417652	1	17412883	0.164142	7.35332	1.55459e-11	7.01274e-08	0.275774	-3594
rs13250007	ELP3	8	27950584	28048669	1	27995722	0.221025	6.92392	1.52007e-10	3.51274e-07	0.252398	45138
rs2067912	PAAF1	11	73588014	73638781	1	73611349	-0.506023	-8.5536	2.03507e-14	1.59119e-10	0.340039	23335
rs11816057	C10orf107	10	63422719	63526091	1	63518705	0.622572	6.72275	4.33174e-10	1.48522e-06	0.241434	95986
rs153060	TMED6	16	69377149	69385712	-1	69377553	-1.3293	-13.866	6.2598e-28	1.91703e-21	0.575188	-8159
rs13331952	TK2	16	66541906	66584315	-1	66583618	0.346314	7.02492	8.93789e-11	1.23296e-06	0.257903	-697
rs6151429	ARSA	22	51061182	51066601	-1	51063477	-0.796831	-7.65031	3.10949e-12	4.54897e-09	0.291867	-3124
rs73213008	NCAM2	21	22370633	22912517	1	22102751	0.466672	6.69054	5.1157e-10	1.12421e-06	0.23968	-267882
rs9332	MTRR	5	7869217	7901235	1	7900712	0.393482	7.84595	1.06329e-12	3.29108e-09	0.302413	31495
rs12410594	NTPCR	1	233086370	233114219	1	233070803	-0.585183	-13.5009	5.27126e-27	2.52048e-22	0.562099	-15567
rs701383	MSH3	5	79950467	80172634	1	79913275	0.227817	7.44908	9.27764e-12	2.53319e-08	0.280972	-37192
rs56316188	UBXN2B	8	59323823	59364060	1	59323811	-0.19224	-6.75965	3.57848e-10	7.91918e-07	0.243445	-12
rs243377	UBXN6	19	4444999	4457822	-1	4437973	-0.215204	-7.01568	9.38457e-11	3.60367e-07	0.257399	-19849
rs243377	MIR4746	19	4445978	4446048	1	4437973	-0.215204	-7.01568	9.38457e-11	3.60367e-07	0.257399	-8005
rs75660081	SMIM20	4	25915814	25931501	1	25917232	-0.24693	-7.59633	4.17369e-12	4.71466e-08	0.288949	1418
rs57328164	SSTR2	17	71161160	71168062	1	71160297	0.418721	6.89529	1.76586e-10	2.50681e-07	0.250838	-863
rs7250641	ZNF321P	19	52928475	52962823	-1	53431048	0.474623	6.86716	2.04554e-10	7.52417e-07	0.249304	468225
rs4802770	CAPN12	19	39220832	39235114	-1	39223402	-0.380967	-6.76956	3.39931e-10	1.19763e-06	0.243985	-11712
rs13055538	DUSP18	22	31058039	31063872	-1	31086280	-0.357963	-9.89377	8.97522e-18	2.3372e-14	0.408054	22408
rs2222103	FLJ42393	3	187896331	187898596	1	187902932	0.44026	7.6582	2.97839e-12	3.59834e-08	0.292293	6601
rs1390082	EEF1A1	6	74225473	74230755	-1	74226318	-0.389513	-6.77363	3.32821e-10	3.84005e-07	0.244207	-4437
rs138616686	NQO2	6	3000067	3019994	1	3003970	-0.551075	-7.10546	5.83847e-11	7.5071e-08	0.26229	3903
rs1799183	DTX2	7	76090972	76135312	1	76107045	0.374733	6.79185	3.02793e-10	3.32239e-07	0.2452	16073
rs73351820	WBP1L	10	104503727	104576021	1	104570284	0.220796	7.79746	1.38854e-12	7.26425e-09	0.299804	66557
rs655497	DMRTA1	9	22446840	22452472	1	22446828	0.466343	7.69271	2.46635e-12	2.11115e-08	0.294157	-12
rs7153128	OSGEP	14	20915207	20923267	-1	20911055	-0.175143	-7.55886	5.11727e-12	1.95151e-08	0.286921	-12212
rs2395040	MICB	6	31465855	31478901	1	31461711	0.388055	7.2306	3.00036e-11	4.06071e-08	0.269102	-4144
rs2619537	DTNBP1	6	15523801	15663289	-1	15664413	0.304191	7.57117	4.78611e-12	7.14283e-09	0.287587	1124
rs4559	STAT6	12	57489187	57505196	-1	57489648	0.332669	9.21101	4.73974e-16	3.39629e-12	0.374016	-15548
rs332811	FAM134B	5	16473147	16509107	-1	16508674	0.599399	6.82931	2.49179e-10	5.6384e-07	0.247241	-433
rs35094336	CHMP4C	8	82644688	82671748	1	82670771	-0.870816	-6.66739	5.76422e-10	1.24486e-06	0.238418	26083
rs6492776	ABCC4	13	95748025	95953687	-1	95939136	-0.52077	-9.35451	2.06844e-16	1.09217e-12	0.381282	-14551
rs55677713	SPATC1L	21	47581062	47604373	-1	47741094	-0.356111	-6.66254	5.91004e-10	1.25892e-06	0.238154	136721
rs55841854	DHRS1	14	24759804	24768666	-1	24747931	-0.599887	-6.72931	4.18734e-10	1.09625e-06	0.241792	-20735
rs62116613	ZNF155	19	44488322	44502477	1	44488352	-0.378461	-7.05259	7.72335e-11	3.02716e-07	0.25941	30
rs6684497	MAP10	1	232940638	232946092	1	232937035	-0.287223	-6.8667	2.05044e-10	5.80486e-07	0.249279	-3603
rs6864309	YIPF5	5	143537729	143550278	-1	143550217	-0.296208	-7.76466	1.66269e-12	5.00109e-09	0.298037	-61
rs6906847	EXOC2	6	485138	693141	-1	692700	-0.319606	-7.35083	1.5755e-11	2.23176e-08	0.275639	-441
rs6976711	CNTNAP2	7	145813453	148118088	1	148090739	-0.314083	-6.67245	5.61594e-10	5.99117e-07	0.238694	2277286
rs7177659	MTHFS	15	79833585	79897379	-1	80158042	-0.224852	-7.14803	4.65788e-11	1.64791e-07	0.264608	260663
rs7177659	ST20-MTHFS	15	79845195	79923754	-1	80158042	-0.224852	-7.14803	4.65788e-11	1.64791e-07	0.264608	234288
rs7314406	KCTD10	12	109886460	109915155	-1	110050001	-0.224853	-6.88595	1.85427e-10	5.46418e-07	0.250328	134846
rs7426497	MIR5193	3	49806137	49806245	-1	49789814	0.316263	6.72479	4.28633e-10	2.68143e-06	0.241545	-16431
rs7426497	UBA7	3	49805207	49813946	-1	49789814	0.316263	6.72479	4.28633e-10	2.68143e-06	0.241545	-24132
rs775893	NLRP2	19	55476652	55512510	1	55486167	0.742557	6.65474	6.1522e-10	2.08849e-06	0.237729	9515
rs9371371	TFB1M	6	155577264	155635617	-1	155625104	-0.242948	-6.75684	3.63111e-10	4.1815e-07	0.243292	-10513
rs968567	FADS2	11	61595713	61634825	1	61595564	0.423077	6.85853	2.13978e-10	8.8802e-07	0.248834	-149
