# Supplementary material for: Identifying causal models between genetically regulated methylation patterns and gene expression in healthy colon tissue
Source: Clin Epigenetics. 2021 Aug 21;13:162. doi: 10.1186/s13148-021-01148-9 (PMC8380335; doi:10.1186/s13148-021-01148-9)
Supplement: Supplementary file 8 — Additional file 8: Table 2. meQTLs functional analysis obtained with enrichR R package. Enrichment analysis of KEGG, GO and Reactome databases. For each term of the data base, the number of genes found in meQTLs/number of genes associated to the term (Overlap), the proportion test p-value, adjusted p-value and combined score and the genes in meQTLs that are included in the list of genes associated to the term. [file 13148_2021_1148_MOESM8_ESM.xlsx]

## Sheet: enrichR
Supplementary Table 2: meQTLs functional analysis obtained with enrichR R package.
	DB	Term	Overlap	P.value	Adjusted.P.value	Combined.Score	Genes
	KEGG_2019_Human	Metabolism of xenobiotics by cytochrome P450	6/74	3.71213e-08	1.18788e-06	652.42	ADH4;GSTM3;GSTA1;GSTT2;GSTT1;GSTT2B
	KEGG_2019_Human	Chemical carcinogenesis	6/82	6.90681e-08	1.47345e-06	562.33	ADH4;GSTM3;GSTA1;GSTT2;GSTT1;GSTT2B
	KEGG_2019_Human	Drug metabolism	6/108	3.58565e-07	5.73703e-06	376.65	ADH4;GSTM3;GSTA1;GSTT2;GSTT1;GSTT2B
	KEGG_2019_Human	Glutathione metabolism	6/56	6.74133e-09	4.31445e-07	976.65	GSTM3;GSTA1;GSTT2;GSTT1;GGT1;GSTT2B
	KEGG_2019_Human	Fluid shear stress and atherosclerosis	5/139	3.01533e-05	0.000385962	163.74	GSTM3;GSTA1;GSTT2;GSTT1;GSTT2B
	KEGG_2019_Human	Hepatocellular carcinoma	5/168	7.44176e-05	0.000793787	122.75	GSTM3;GSTA1;GSTT2;GSTT1;GSTT2B
	KEGG_2019_Human	Pathways in cancer	6/530	0.00243863	0.0120056	29.09	GSTM3;PAX8;GSTA1;GSTT2;GSTT1;GSTT2B
	KEGG_2019_Human	Allograft rejection	3/38	0.000131135	0.00119895	311.38	HLA-DRB5;HLA-A;HLA-DQB1
	KEGG_2019_Human	Graft-versus-host disease	3/41	0.000164797	0.00131838	279.43	HLA-DRB5;HLA-A;HLA-DQB1
	KEGG_2019_Human	Type I diabetes mellitus	3/43	0.000190086	0.00135172	261.08	HLA-DRB5;HLA-A;HLA-DQB1
	KEGG_2019_Human	Autoimmune thyroid disease	3/53	0.000354276	0.00226737	193.59	HLA-DRB5;HLA-A;HLA-DQB1
	KEGG_2019_Human	Viral myocarditis	3/59	0.000486269	0.0028292	165.91	HLA-DRB5;HLA-A;HLA-DQB1
	KEGG_2019_Human	Antigen processing and presentation	3/77	0.00105874	0.00564661	112.65	HLA-DRB5;HLA-A;HLA-DQB1
	KEGG_2019_Human	Cell adhesion molecules (CAMs)	3/145	0.00636323	0.0257579	43.19	HLA-DRB5;HLA-A;HLA-DQB1
	KEGG_2019_Human	Phagosome	3/152	0.0072444	0.0257579	40.09	HLA-DRB5;HLA-A;HLA-DQB1
	KEGG_2019_Human	Epstein-Barr virus infection	3/201	0.0154039	0.0442248	25.49	HLA-DRB5;HLA-A;HLA-DQB1
	KEGG_2019_Human	Asthma	2/31	0.00293779	0.0134299	160.18	HLA-DRB5;HLA-DQB1
	KEGG_2019_Human	Intestinal immune network for IgA production	2/48	0.00692853	0.0257579	86.05	HLA-DRB5;HLA-DQB1
	KEGG_2019_Human	Inflammatory bowel disease (IBD)	2/65	0.0124221	0.041257	55.4	HLA-DRB5;HLA-DQB1
	KEGG_2019_Human	Staphylococcus aureus infection	2/68	0.0135375	0.041257	51.84	HLA-DRB5;HLA-DQB1
	KEGG_2019_Human	Leishmaniasis	2/74	0.0158933	0.0442248	45.74	HLA-DRB5;HLA-DQB1
	KEGG_2019_Human	Glycolysis / Gluconeogenesis	2/68	0.0135375	0.041257	51.84	LDHC;ADH4
	KEGG_2019_Human	Cysteine and methionine metabolism	2/47	0.00665084	0.0257579	88.69	LDHC;MRI1
	GO_Biological_Process_2018	alcohol catabolic process (GO:0046164)	2/11	0.000359227	0.0180811	702.88	ADH4;SRD5A3
	GO_Biological_Process_2018	sulfur compound biosynthetic process (GO:0044272)	5/122	1.60712e-05	0.000970702	199.04	GSTM3;GSTA1;GSTT1;GGT1;GSTT2B
	GO_Biological_Process_2018	glutathione derivative metabolic process (GO:1901685)	4/22	2.87009e-07	2.88922e-05	1389.91	GSTM3;GSTA1;GSTT1;GSTT2B
	GO_Biological_Process_2018	glutathione derivative biosynthetic process (GO:1901687)	4/22	2.87009e-07	2.88922e-05	1389.91	GSTM3;GSTA1;GSTT1;GSTT2B
	GO_Biological_Process_2018	organonitrogen compound biosynthetic process (GO:1901566)	4/181	0.00125178	0.0472547	62.21	GSTM3;GSTA1;GSTT1;GSTT2B
	GO_Biological_Process_2018	glutathione metabolic process (GO:0006749)	6/49	2.94378e-09	8.8902e-07	1186.06	GSTM3;GSTA1;GSTT2;GSTT1;GGT1;GSTT2B
	GO_Biological_Process_2018	peptide metabolic process (GO:0006518)	5/104	7.38559e-06	0.000557612	252.03	GSTM3;GSTA1;GSTT2;GSTT1;GSTT2B
	GO_Molecular_Function_2018	glutathione transferase activity (GO:0004364)	5/30	1.3229e-08	8.46657e-07	1537.96	GSTM3;GSTA1;GSTT2;GSTT1;GSTT2B
	GO_Biological_Process_2018	interferon-gamma-mediated signaling pathway (GO:0060333)	3/70	0.000802485	0.0346215	129.49	HLA-DRB5;HLA-A;HLA-DQB1
	GO_Cellular_Component_2018	MHC protein complex (GO:0042611)	3/18	1.31585e-05	0.000657925	914.35	HLA-DRB5;HLA-A;HLA-DQB1
	GO_Cellular_Component_2018	integral component of lumenal side of endoplasmic reticulum membrane (GO:0071556)	3/29	5.77455e-05	0.00144364	457.84	HLA-DRB5;HLA-A;HLA-DQB1
	GO_Cellular_Component_2018	ER to Golgi transport vesicle membrane (GO:0012507)	3/54	0.00037443	0.00624049	188.46	HLA-DRB5;HLA-A;HLA-DQB1
	GO_Cellular_Component_2018	COPII-coated ER to Golgi transport vesicle (GO:0030134)	3/75	0.000980904	0.00980904	117.08	HLA-DRB5;HLA-A;HLA-DQB1
	GO_Cellular_Component_2018	integral component of endoplasmic reticulum membrane (GO:0030176)	3/128	0.00450212	0.032158	52.46	HLA-DRB5;HLA-A;HLA-DQB1
	GO_Cellular_Component_2018	MHC class II protein complex (GO:0042613)	2/14	0.000591397	0.00739246	493.95	HLA-DRB5;HLA-DQB1
	GO_Cellular_Component_2018	clathrin-coated endocytic vesicle membrane (GO:0030669)	2/33	0.00332476	0.0277064	146.65	HLA-DRB5;HLA-DQB1
	GO_Cellular_Component_2018	clathrin-coated endocytic vesicle (GO:0045334)	2/50	0.00749948	0.0468718	81.14	HLA-DRB5;HLA-DQB1
	GO_Molecular_Function_2018	oxidoreductase activity, acting on the CH-CH group of donors, NAD or NADP as acceptor (GO:0016628)	2/17	0.000879446	0.0281423	374.01	SRD5A3;PTGR2
	Reactome_2016	Biological oxidations Homo sapiens R-HSA-211859	8/199	4.31545e-08	3.25817e-06	318.94	ADH4;GSTM3;GSTA1;GSTT2;GSTT1;GGT1;CYP4F11;GSTT2B
	Reactome_2016	Synthesis of Leukotrienes (LT) and Eoxins (EX) Homo sapiens R-HSA-2142691	2/21	0.00134897	0.0312632	277.26	CYP4F11;GGT1
	Reactome_2016	Glutathione conjugation Homo sapiens R-HSA-156590	6/38	5.93899e-10	8.96788e-08	1724.6	GSTM3;GSTA1;GSTT2;GSTT1;GGT1;GSTT2B
	Reactome_2016	Phase II conjugation Homo sapiens R-HSA-156580	6/100	2.26923e-07	1.14218e-05	421.47	GSTM3;GSTA1;GSTT2;GSTT1;GGT1;GSTT2B
	Reactome_2016	Interferon gamma signaling Homo sapiens R-HSA-877300	3/93	0.00182408	0.0312632	85.2	HLA-DRB5;HLA-A;HLA-DQB1
	Reactome_2016	Translocation of ZAP-70 to Immunological synapse Homo sapiens R-HSA-202430	2/21	0.00134897	0.0312632	277.26	HLA-DRB5;HLA-DQB1
	Reactome_2016	Phosphorylation of CD3 and TCR zeta chains Homo sapiens R-HSA-202427	2/24	0.00176411	0.0312632	229.7	HLA-DRB5;HLA-DQB1
	Reactome_2016	PD-1 signaling Homo sapiens R-HSA-389948	2/26	0.00207041	0.0312632	205.22	HLA-DRB5;HLA-DQB1
	Reactome_2016	Metabolism Homo sapiens R-HSA-1430728	13/1908	0.000946771	0.0312632	22.11	SLC25A1;GSTM3;SRD5A3;MRI1;GSTT2;GSTT1;PYGL;CYP4F11;LDHC;ADH4;GSTA1;GGT1;GSTT2B
	Reactome_2016	TRP channels Homo sapiens R-HSA-3295583	2/25	0.00191433	0.0312632	216.87	TRPV3;MCOLN2
