# Supplementary material for: Identifying causal models between genetically regulated methylation patterns and gene expression in healthy colon tissue
Source: Clin Epigenetics. 2021 Aug 21;13:162. doi: 10.1186/s13148-021-01148-9 (PMC8380335; doi:10.1186/s13148-021-01148-9)
Supplement: Supplementary file 9 — Additional file 9: Table 3. Distribution of the 52 genes in meQTLs by each causal model. [file 13148_2021_1148_MOESM9_ESM.xlsx]

## Sheet: 13BNGenesMN_AllNum
Supplemental Table 3: Distribution of the 44 genes in meQTLs by each causal model.
		Model GE&GMe	Model GEMe	Model GEMe&GMe	Model GMeE	Model GMeE&GE	Total
	AARS2	0	0	0	2	0	2
	ACCS	0	0	0	0	13	13
	ADH4	0	0	0	1	6	7
	BTNL8	0	0	0	105	334	439
	C11orf53	0	0	0	0	16	16
	C15orf57	366	0	0	5	75	446
	C2orf54	103	0	0	0	1	104
	CD151	50	0	0	0	11	61
	CYP4F11	5	0	2	115	97	219
	DDTL	24	0	0	45	18	87
	DMRT2	0	0	10	0	0	10
	DNAJC15	151	87	52	21	452	763
	ECHDC3	0	0	0	1	3	4
	ERV3-1	254	0	0	0	385	639
	FLVCR1-AS1	73	0	0	0	21	94
	GGT1	19	0	13	1	91	124
	GSTA1	121	0	0	0	18	139
	GSTM3	8	0	0	9	0	17
	GSTT1	77	0	2	101	389	569
	GSTT2	0	0	0	10	0	10
	GSTT2B	0	0	0	10	0	10
	HLA-A	0	0	2	0	298	300
	HLA-DQB1	487	2	12	194	211	906
	HLA-DRB5	40	547	51	836	1376	2850
	KLHDC10	21	0	0	0	10	31
	LDHC	0	0	27	424	336	787
	MCOLN2	126	0	0	1	86	213
	MRI1	29	0	0	21	16	66
	NBR2	830	0	0	39	133	1002
	NLRP2	0	0	0	1	0	1
	OMA1	866	0	0	58	447	1371
	PAX8	0	0	0	14	170	184
	PCDH20	4	0	0	0	0	4
	PEX6	134	0	4	0	62	200
	POLR2J	11	0	0	0	0	11
	PPIL3	95	0	0	0	128	223
	PSORS1C1	20	0	0	0	10	30
	PTGR2	0	0	8	0	1	9
	PYGL	27	0	0	0	0	27
	RABEP1	56	0	0	0	1	57
	RARRES2	0	0	0	1	0	1
	RNF157	71	0	0	0	70	141
	SLC25A1	30	0	0	0	39	69
	SRD5A3	0	0	0	0	5	5
	ST6GALNAC3	0	0	0	0	17	17
	THNSL2	14	0	0	0	2	16
	TRPV3	0	0	0	6	46	52
	WBSCR27	139	0	0	0	1	140
	WFDC3	227	0	1	16	167	411
	XRRA1	62	0	1	0	48	111
	YBEY	62	7	8	0	260	337
	ZBED6CL	138	0	0	0	504	642
	Total	4740	643	193	2037	6374	13987
