# Supplementary material for: Identifying causal models between genetically regulated methylation patterns and gene expression in healthy colon tissue
Source: Clin Epigenetics. 2021 Aug 21;13:162. doi: 10.1186/s13148-021-01148-9 (PMC8380335; doi:10.1186/s13148-021-01148-9)
Supplement: Supplementary file 11 — Additional file 11: Table 4. haploReg results by model. Fisher exact test comparing, for chromatin states and histone marks annotation in haploReg database, the proportion of SNPs in each model with a sample of cis-SNPs. Bonferroni adjusted p-value was calculated for chromatin states and histone marks separately. [file 13148_2021_1148_MOESM11_ESM.xlsx]

## Sheet: haploReg model
Supplementary Table 4: haploReg results by model. Fisher exact test comparing, for chromatine states and histone marks annotation in haploReg database, the proportion of SNPs in each model with a sample of cis-SNPs. Bonferroni adjusted p-value was calculated for chromatin states and histone marks separately
			GMeE	GE&GMe	GMeE&GE	GEMe	GEMe&GMe	randSNPs_GMeE	randSNPs_GE&GMe	randSNPs_GMeE&GE	randSNPs_GEMe	randSNPs_GEMe&GMe	padj_GMeE	padj_GE&GMe	padj_GMeE&GE	padj_GEMe	padj_GEMe&GMe
	Chromatine states	1_TssA	6 (0.58 %)	15 (0.5 %)	20 (0.93 %)	0 (0 %)	1 (0.19 %)	1 (0.1 %)	2 (0.07 %)	3 (0.14 %)	1 (0.78 %)	0 (0 %)	1	0.0392	0.00811	1	1
		2_PromU	13 (1.25 %)	15 (0.5 %)	26 (1.21 %)	5 (3.91 %)	2 (0.39 %)	5 (0.48 %)	11 (0.37 %)	16 (0.75 %)	3 (2.34 %)	1 (0.19 %)	1	1	1	1	1
		3_PromD1	19 (1.83 %)	11 (0.37 %)	40 (1.86 %)	7 (5.47 %)	1 (0.19 %)	4 (0.39 %)	7 (0.23 %)	9 (0.42 %)	1 (0.78 %)	0 (0 %)	0.0419	1	0.000145	1	1
		4_PromD2	1 (0.1 %)	10 (0.34 %)	18 (0.84 %)	0 (0 %)	0 (0 %)	0 (0 %)	2 (0.07 %)	3 (0.14 %)	0 (0 %)	0 (0 %)	1	0.651	0.0249	1	1
		22_PromP	4 (0.39 %)	10 (0.34 %)	14 (0.65 %)	1 (0.78 %)	0 (0 %)	1 (0.1 %)	4 (0.13 %)	5 (0.23 %)	0 (0 %)	0 (0 %)	1	1	1	1	1
		23_PromBiv	4 (0.39 %)	10 (0.34 %)	32 (1.49 %)	0 (0 %)	0 (0 %)	10 (0.96 %)	19 (0.64 %)	25 (1.16 %)	4 (3.12 %)	1 (0.19 %)	1	1	1	1	1
		10_TxEnh5	13 (1.25 %)	30 (1.01 %)	40 (1.86 %)	4 (3.12 %)	2 (0.39 %)	6 (0.58 %)	13 (0.44 %)	17 (0.79 %)	4 (3.12 %)	2 (0.39 %)	1	0.225	0.052	1	1
		11_TxEnh3	11 (1.06 %)	44 (1.47 %)	36 (1.68 %)	1 (0.78 %)	8 (1.55 %)	5 (0.48 %)	10 (0.34 %)	12 (0.56 %)	3 (2.34 %)	1 (0.19 %)	1	5.03e-05	0.0116	1	0.608601
		12_TxEnhW	0 (0 %)	9 (0.3 %)	7 (0.33 %)	3 (2.34 %)	6 (1.16 %)	1 (0.1 %)	3 (0.1 %)	5 (0.23 %)	1 (0.78 %)	0 (0 %)	1	1	1	1	0.50037
		13_EnhA1	22 (2.12 %)	46 (1.54 %)	58 (2.7 %)	27 (21.09 %)	11 (2.13 %)	5 (0.48 %)	12 (0.4 %)	15 (0.7 %)	5 (3.91 %)	1 (0.19 %)	0.024	0.000122	5.96e-06	0.00152	0.089522
		14_EnhA2	4 (0.39 %)	16 (0.54 %)	31 (1.44 %)	2 (1.56 %)	0 (0 %)	2 (0.19 %)	5 (0.17 %)	7 (0.33 %)	2 (1.56 %)	1 (0.19 %)	1	0.446	0.00188	1	1
		15_EnhAF	0 (0 %)	21 (0.7 %)	8 (0.37 %)	1 (0.78 %)	0 (0 %)	0 (0 %)	4 (0.13 %)	7 (0.33 %)	0 (0 %)	0 (0 %)	1	0.015	1	1	1
		16_EnhW1	1 (0.1 %)	9 (0.3 %)	10 (0.47 %)	0 (0 %)	0 (0 %)	3 (0.29 %)	6 (0.2 %)	7 (0.33 %)	0 (0 %)	0 (0 %)	1	1	1	1	1
		17_EnhW2	1 (0.1 %)	10 (0.34 %)	9 (0.42 %)	2 (1.56 %)	1 (0.19 %)	2 (0.19 %)	10 (0.34 %)	15 (0.7 %)	1 (0.78 %)	0 (0 %)	1	1	1	1	1
		18_EnhAc	3 (0.29 %)	7 (0.23 %)	10 (0.47 %)	0 (0 %)	0 (0 %)	5 (0.48 %)	7 (0.23 %)	7 (0.33 %)	1 (0.78 %)	0 (0 %)	1	1	1	1	1
		9_TxReg	0 (0 %)	7 (0.23 %)	2 (0.09 %)	0 (0 %)	0 (0 %)	8 (0.77 %)	15 (0.5 %)	19 (0.88 %)	3 (2.34 %)	1 (0.19 %)	0.131	1	0.00368	1	1
		19_DNase	5 (0.48 %)	19 (0.64 %)	30 (1.4 %)	0 (0 %)	0 (0 %)	5 (0.48 %)	7 (0.23 %)	7 (0.33 %)	3 (2.34 %)	1 (0.19 %)	1	0.484	0.00311	1	1
	Histone marks	H3K4me3_Pro	81 (7.81 %)	300 (10.05 %)	367 (17.09 %)	37 (28.91 %)	15 (2.9 %)	61 (5.88 %)	132 (4.42 %)	184 (8.57 %)	30 (23.44 %)	9 (1.74 %)	0.393	4.09e-17	9.06e-16	1	1
		H3K9ac_Pro	274 (26.42 %)	445 (14.91 %)	582 (27.11 %)	98 (76.56 %)	39 (7.54 %)	80 (7.71 %)	169 (5.66 %)	244 (11.36 %)	41 (32.03 %)	13 (2.51 %)	3.93e-30	1.72e-33	7.2e-37	9.52e-07	0.000318
		H3K4me1_Enh	108 (10.41 %)	311 (10.42 %)	348 (16.21 %)	53 (41.41 %)	30 (5.8 %)	48 (4.63 %)	90 (3.02 %)	129 (6.01 %)	28 (21.88 %)	8 (1.55 %)	2.72e-06	1.06e-31	1.4e-25	0.0208	0.000638
		H3K27ac_Enh	118 (11.38 %)	431 (14.44 %)	452 (21.05 %)	46 (35.94 %)	33 (6.38 %)	123 (11.86 %)	243 (8.14 %)	335 (15.6 %)	58 (45.31 %)	15 (2.9 %)	1	1.23e-14	3.52e-05	1	0.02433
