# Supplementary material for: Identifying causal models between genetically regulated methylation patterns and gene expression in healthy colon tissue
Source: Clin Epigenetics. 2021 Aug 21;13:162. doi: 10.1186/s13148-021-01148-9 (PMC8380335; doi:10.1186/s13148-021-01148-9)
Supplement: Supplementary file 13 — Additional file 13: Table 5. Comparison of models produced with Bayesian networks between the three groups of samples (Normal, Adjacent and Tumor). For each group, the number of meQTLs, CpGs, SNPs and genes in each model. [file 13148_2021_1148_MOESM13_ESM.xlsx]

## Sheet: BNComparison
Supplemental Table 5: Comparison of models produced with bayesian networks between the three groups of samples (Normal, Adjacent and Tumor). For each group, the number of meQTLs, CpGs, SNPs and genes in each model.
			Model GMeE&GE	Model GMeE	Model GE&GMe	Model GEMe	Model GEMe&GMe	Total	unique
	Normal	N	6374 (45.57%)	2037 (14.56%)	4740 (33.89%)	643 (4.6%)	193 (1.38%)	13987	13987
		CpGs	98 (41.53%)	47 (19.92%)	64 (27.12%)	7 (2.97%)	20 (8.47%)	236	114
		SNPs	3879 (43.64%)	1221 (13.74%)	3089 (34.75%)	548 (6.16%)	152 (1.71%)	8889	6850
		Genes	42 (35.29%)	25 (21.01%)	34 (28.57%)	4 (3.36%)	14 (11.76%)	119	52
	Adjacent	N	2320 (42.05%)	1087 (19.7%)	1646 (29.84%)	297 (5.38%)	167 (3.03%)	5517	5517
		CpGs	39 (39.8%)	22 (22.45%)	24 (24.49%)	3 (3.06%)	10 (10.2%)	98	45
		SNPs	1569 (42.15%)	606 (16.28%)	1104 (29.66%)	296 (7.95%)	147 (3.95%)	3722	2720
		Genes	18 (35.29%)	11 (21.57%)	14 (27.45%)	2 (3.92%)	6 (11.76%)	51	19
	Tumor	N	897 (46.57%)	148 (7.68%)	492 (25.55%)	144 (7.48%)	245 (12.72%)	1926	1926
		CpGs	16 (47.06%)	4 (11.76%)	5 (14.71%)	3 (8.82%)	6 (17.65%)	34	16
		SNPs	542 (35.85%)	146 (9.66%)	447 (29.56%)	141 (9.33%)	236 (15.61%)	1512	1231
		Genes	6 (35.29%)	3 (17.65%)	4 (23.53%)	2 (11.76%)	2 (11.76%)	17	6
